# Supplementary material for: Desorption Electrospray Ionization–Mass Spectrometry Imaging Provides Spatiochemical Information on Potential Biocontrol Agents against Phytophthora capsici Infection in Tomato Plants
Source: J Am Soc Mass Spectrom. 2026 May 7;37(6):1465–75. doi: 10.1021/jasms.6c00067 (PMC13237771; doi:10.1021/jasms.6c00067)
Supplement: Supplementary file 2 [file js6c00067_si_002.xlsx]

## Sheet: Key
Key for spreadsheet:
Tabs are labeled according to their corresponding segement as depicted in the outputs to the right
Features for each of the segments are arranged in rows, with columns
corresponding to m/z, tentative ID, Molecular formula, mass accuracy,
total abundance, Tstatistic (Contribution to Segment), and Tstatistic rank
being labeled from left to right
The all tab contains all 585 features with individual Tstatistic contributions compared in adjacent columns

## Sheet: All
m/z	Tentative Identification	Molecular Formula	Adduct	Mass Accuracy (ppm)	Total Abundance	Segment 1 Tstatistic	Segment 2 Tstatistic	Segment 3 Tstatistic	Segment 4 Tstatistic	Segment 5 Tstatistic	Segment 6 Tstatistic	Segment 7 Tstatistic
50.8294					635053	1.22209	0	0	-0.377913	0	-1.3797	-0.126231
51.1102					549586	1.03114	0	0	-0.632017	0	-1.02127	0
52.8088					579742	1.26532	0	0	-0.130921	0	-1.37994	0
53.2339					550138	1.27127	0	0	-0.213487	0	-1.45385	-0.224706
53.7397					562427	0.460149	0	0	0	0	-0.999756	0
54.6347					535376	1.31323	0	0	-0.86588	0	-0.609306	-0.416621
55.4412					544422	0.808151	0	0	-0.333021	0	-1.01146	0
55.6733					522988	1.48242	0	0	0	0	-0.927272	-0.172454
57.0155					1896317	0.305134	15.3105	0.865544	-10.9453	-2.49123	-13.3975	-5.93634
57.3341					542396	1.02565	0	0	-0.142816	0	-0.76339	0
57.7895					522620	0.89418	0	0	-0.277924	0	-0.73669	-0.112036
59.0568					924777	2.56019	0	0	-2.35372	-0.211503	-2.72101	0
59.2769					524543	1.61796	0	0	-0.654115	0	-0.975854	0
60.9757					2940893	17.5729	14.3556	-1.47516	-17.148	-6.50947	-21.5671	-14.0802
61.3549					491873	0.837933	0	0	-0.332061	0	-0.851086	0
62.1311					4582758	24.7921	12.5531	-2.98618	-20.5153	-8.8768	-25.3076	-16.3507
62.4189					475172	0	0.0618598	0	-0.221755	0	-0.845966	0
63.9734					519144	1.2487	0	0	0	0	-1.16767	0
66.3224					495135	1.15582	0	0	-0.172725	0	-0.930362	0
66.9653					479192	0.929735	0	0	-0.450075	0	-0.723187	0
68.5997					489855	0.922152	0	0	-0.373341	0	-1.22863	0
69.6448					419621	0.587677	0	0	0	0	-0.910206	0
71.0081					679779	0.963928	0.956332	0	-2.18167	-0.966578	-2.15512	0
71.5374					479338	0.829267	0	0	-0.437216	0	-0.545732	0
71.5374					462913	1.09637	0	0	0	0	-1.21883	0
74.0644					460473	2.37818	0	0	-0.735106	-0.177936	-1.84864	0
74.5943					412419	0.941291	0	0	0	0	-0.176874	0
75.3012					423830	0.595252	0	0	-0.0166459	0	-0.617738	0
76.1086					450896	0.416222	0	0	-0.248099	0	-0.672279	0
77.0269					1955589	0.0192447	18.563	0	-10.6836	-2.26524	-13.5361	-10.1833
77.4566					403134	1.13723	0	0	-0.233017	0	-0.670524	0
78.9913					616418	-0.0539966	1.63513	1.62959	-0.823385	0	-1.93207	-0.0581286
79.9775					450305	0.851154	0	0	-0.0734507	0	-0.953466	-0.161497
81.0735					396982	0.737462	0	0	0	0	0	0
81.5814					397792	0.640325	0	0	-0.0357061	0	-0.647207	0
83.0386					1209220	0	9.90888	0	-6.0303	-0.160432	-8.13269	-3.37687
84.1387					397197	0.378027	0	0	0	0	-0.593729	0
85.1191					819292	23.4522	-15.762	-3.93913	-4.49578	-4.15567	-5.42132	4.66135
86.0576					418868	1.74286	0	0	-0.590938	0	-0.781627	0
87.0867					922418	-0.56211	6.8928	0.416082	-5.10213	-2.86912	-5.11045	0.434015
88.1128					900761	12.4085	-7.48896	-0.0130026	-6.19212	-3.73421	-6.22803	7.9883
89.0876					2520188	0	2.12655	14.0091	-12.5596	0	-15.3805	9.88539
90.048					384259	0.364459	0	0	0	0	-0.159234	0
93.0267					5745403	-30.111	17.5224	29.4103	6.58884	11.9523	-9.61467	-5.53969
95.0409					7687406	16.7398	37.4807	-8.55544	-28.6435	-12.4098	-34.0556	-23.2066
96.0943					765800	0.877261	4.43142	0	-3.00712	-0.297807	-4.11814	-2.2942
96.9609	Sulfate	H2O4S	[M-H]-	8.25075	2442692	14.3048	0	0	-13.6157	-3.50039	-16.3423	4.67922
97.9628					400130	0.821997	0	0	0	0	-0.813052	-0.178602
99.1148					3075673	-13.3104	35.2924	4.60649	-14.156	-0.46674	-19.9993	-10.999
100.281					481631	0	1.48023	0	-0.452839	0	-1.0729	0
101.053					2544402	12.6856	14.5364	-2.91341	-14.7433	-5.39357	-18.0004	-11.4172
102.899					1589053	3.82616	0	8.29999	-10.5473	-6.04615	-11.1076	8.74892
103.165					865851	14.5254	-11.9329	0	-4.67949	-2.99034	-5.39706	9.08378
105.159					684356	9.66838	-6.59892	0	-3.71141	-1.9587	-3.73902	5.19248
106.073					366188	0.673538	0	0	-0.426117	0	-0.477043	0
107.083					548328	0.385742	1.12583	0	-0.883416	-0.100908	-1.74416	0
107.896					328986	0.504951	0	0	0	0	-0.0124127	0
108.895					1059115	-0.64965	12.7247	0	-7.11678	-1.83481	-8.54924	-2.68217
111.075					1947403	-4.71648	27.0951	0.60909	-15.9514	-11.4297	-14.4628	-0.79059
113.16					822284	11.38	-9.81602	-1.39425	-4.99932	-3.07805	-4.88763	11.4058
114.043					859014	20.4501	-15.3793	-1.72721	-5.6143	-4.56635	-6.75697	9.80285
115.049					781392	-3.54236	12.0391	0	-6.1069	-3.74103	-5.38418	0.571294
117.05	Trimethylthiourea	C4H10N2S	[M-H]-	4.27169	3646948	-38.23	56.8999	8.28997	-7.07275	3.4605	-12.9716	-25.3736
118.177					671563	3.92149	0.637303	0	-4.2504	-3.00824	-4.26789	0.0847957
119.034	2,3-Dihydroxybutanoic acid	C4H8O4	[M-H]-	-8.40096	1366934	-6.03384	15.6553	0.879591	-4.01212	0	-7.27696	-6.2386
121.166					1352796	0	7.34094	-0.0461348	-3.64446	-0.926905	-5.90952	-2.68579
123.126					7017377	-3.4863	48.8156	3.04701	-27.5707	-5.54608	-35.9379	-20.154
123.984					1429113	13.4477	3.85607	-1.25098	-8.90155	-3.85231	-12.0709	-6.50725
125.092					1145877	-2.63264	-1.30365	-0.263356	3.59631	0	10.0015	-0.913749
127.045					1296736	2.64892	8.41394	-6.17458	-11.7361	-8.77163	-11.0005	11.4894
128.176					5306264	2.54515	16.8727	18.0976	-25.4701	-12.2516	-28.9526	8.05408
129.042					1129658	-9.98985	17.588	9.82366	-6.10125	-3.41408	-7.45722	-3.20842
131.069					5351681	86.3404	-56.4487	-15.3819	-17.387	-15.237	-17.0677	7.45396
132.164					2920304	42.8589	-33.2752	-4.62476	-19.1555	-13.3796	-17.6743	32.6572
134.189					1713676	32.4585	-35.3709	-9.71469	-10.4755	-9.61208	-8.26537	39.052
135.165					3743631	10.6053	0.802913	3.57123	-12.3589	-4.33588	-16.3334	3.80072
137.022					6347388	0	43.2469	0.216958	-26.9311	-5.97357	-34.5133	-19.1659
138.016					1221783	0	5.374	0	-1.82454	-0.213945	-3.6691	-1.7825
139.003	2-Maleylacetate	C6H6O5	[M-H20-H]-	1.43881	5762511	-15.6085	52.3818	5.62332	-22.6183	-3.5509	-30.4407	-18.6001
143.105					2221900	-16.8594	30.4953	2.69349	-9.20867	0.238333	-14.2023	-6.25875
145.094					5749155	13.1711	13.3504	-16.6218	-24.9554	-19.8248	-21.9073	23.396
146.043					9384029	28.01	-4.51934	10.9324	-30.9899	-18.8597	-29.6882	20.499
146.043					2591544	-7.10999	22.2383	-1.12602	-6.73368	0	-9.81917	-17.461
148.046					821768	13.8592	-9.08796	0.0639148	-5.75816	-3.95114	-5.60872	5.96343
149.043					870835	0	1.49609	0	-0.434123	-0.193071	-1.19415	0
151.11					1052022	-19.4535	25.1541	12.2312	-4.85289	0	-5.02899	-8.68855
152.038	2-Fluoroadenine	C5H4FN5	[M-H]-	-0.657732	837888	11.4714	-3.47432	-2.00062	-2.67285	-2.93362	-4.06852	0
154.945					50477894	13.7861	71.116	0	-49.5262	-15.0527	-61.742	-39.2533
156.06					5412818	8.33597	37.1216	-0.206511	-26.215	-7.87424	-33.2117	-20.5964
157.085					7592545	16.763	24.5895	0.123356	-30.7845	-13.2818	-26.3501	-13.4786
158.081	2-Pivalamidoacetic acid	C7H13NO3	[M-H]-	-9.48882	1051612	9.15441	1.99068	-0.482334	-6.35532	-2.63808	-6.2607	-4.65147
159.075					1734401	52.7387	-40.4041	-9.08663	-13.9406	-11.1315	-12.8001	21.2915
160.06					1084589	35.2448	-23.3524	-7.49106	-9.6091	-7.79165	-8.82915	10.7282
161.091					639974	1.14464	0	0.57728	-2.47451	-0.823764	-3.26967	0.777313
162.958					20567651	-7.65388	71.8564	5.94278	-39.4687	-8.23368	-50.2951	-31.5332
164.07					4204419	43.9963	-43.0118	-3.66469	-14.428	-10.9306	-14.9465	38.3697
168.144					3306554	-14.9502	10.7155	32.7971	-12.6413	0	-17.7485	8.43217
171.138	FA 10:0	C10H20O2	[M-H]-	-8.76488	7018836	-43.7327	29.0787	4.57182	17.876	9.53095	-16.842	7.52509
172.957					26472741	27.5624	53.5659	-5.91283	-43.2759	-16.5414	-54.8139	-36.984
174.054					2980313	3.81523	30.5689	-1.73264	-21.2573	-4.83701	-21.0916	-17.3389
177.036					8056498	-18.4143	59.9643	6.1291	-26.1307	-3.3119	-35.3946	-20.936
179.055	Hexose Sugar	C6H12O6	[M-H20-H]-	-3.35092	3447867	-3.80487	33.0992	0	-16.1399	0	-21.5004	-16.6675
181.071	Sugar Alcohol	C6H14O6	[M-H20-H]-	-2.76134	1959257	5.63825	-10.6846	13.476	-3.87511	0	-3.24959	5.67276
185.154	FA 11:0	C11H22O2	[M-H]-	-4.86082	2738047	-20.5539	-0.832299	-5.85304	25.6779	7.78917	8.20914	6.34914
187.097	1,9-Nonanedioic acid	C9H16O4	[M-H]-	-1.60344	4312736	7.17883	-16.8047	-9.62739	7.59137	-2.58698	25.8965	0
188.939					57442691	-3.21697	81.0216	4.03434	-47.4445	-10.319	-60.2465	-36.3659
190.044					1573981	-0.658811	13.8106	0	-6.40637	-0.251355	-8.36651	-6.72132
191.055	Heptose Sugar	C7H14O7	[M-H20-H]-	-1.04682	3006154	-31.9859	56.3066	0	-15.4953	-11.6548	-12.982	-5.8779
193.159					604828	0	-2.22405	1.66798	0	0.442835	0	0.644885
195.052					6209655	-12.9432	53.7757	5.7152	-25.7898	-3.02843	-33.5747	-21.0399
196.072					3628134	74.4034	-57.3254	-15.0949	-19.7389	-15.5461	-17.5127	30.8108
199.17	FA 12:0	C12H24O2	[M-H]-	-3.51459	11276369	-32.9061	-27.7715	-3.41867	44.5975	11.3685	25.2036	39.414
202.109					1776933	32.3491	-31.7152	-5.69638	3.08343	-4.9364	2.56643	3.2011
204.913					6235549	-5.25464	47.13	5.03073	-26.2944	-1.58754	-37.2855	-19.5168
206.912					626121	0	5.0363	0	-2.48945	0	-3.69361	-1.86464
209.077					1367680	0	-1.08475	1.90946	0.880302	0	1.2508	-1.52416
213.185	FA 13:0	C13H26O2	[M-H]-	-2.34538	9370998	-27.4399	-26.2535	6.66282	28.9029	2.69595	13.472	47.6189
215.124					3929205	-46.023	80.3741	3.93308	-19.2372	-12.4024	-16.1415	-21.2734
217.043					3714456	0	24.4676	-4.34179	-10.4232	0	-15.3553	-16.4983
223.028					4074560	-1.00766	32.337	2.36108	-22.4143	-2.85102	-24.298	-10.7178
224.907					2704970	0	29.3329	-7.35601	-11.3351	-0.107596	-17.4423	-18.7212
227.201	FA 14:0	C14H28O2	[M-H]-	-1.76056	118143653	-34.5263	-37.4424	-8.828	57.3253	7.99873	100.583	-1.02071
228.932					37351859	7.11268	72.0369	4.27575	-60.554	-13.5762	-63.2662	-25.8633
232.925					9225803	21.2745	40.1159	0	-44.4691	-11.9521	-43.7129	-20.8831
234.923					1420529	0	15.1374	0.0955871	-9.06647	-0.751611	-10.1717	-9.08897
238.904					5641815	0	45.7334	2.55114	-27.3245	-4.4041	-36.08	-23.1035
241.217	FA 15:0	C15H30O2	[M-H]-	0.414564	100061284	0.57774	-45.7649	-7.91966	-5.8936	-11.2352	-3.76248	101.548
242.221					16757744	0	-42.2877	-8.0319	-5.74011	-11.2488	-5.046	98.1183
244.908					7321095	0	49.5932	2.05856	-26.2402	-4.86268	-36.6154	-28.8804
248.08					4167073	-27.8801	-28.4399	-3.66905	56.1347	18.268	51.43	-7.72847
250.145					2197346	-6.4555	14.1048	-1.4871	1.92922	2.83782	0	-15.0006
253.217	FA 16:1	C16H30O2	[M-H]-	-1.97459	5572004	-24.9613	-7.26125	54.894	4.51588	2.77149	10.5075	-0.0129799
255.232	FA 16:0	C16H32O2	[M-H]-	-2.3508	276805785	-38.9457	-37.2176	-1.73518	69.491	17.3513	95.8537	-13.3118
256.235					49692015	-37.9478	-36.7236	-1.67042	65.4744	17.5736	95.7514	-12.4192
262.92					2815254	-1.34912	22.0802	0.531522	-12.91	-1.30448	-16.27	-8.32327
265.148					7592636	-19.3665	-33.331	-4.90229	53.9128	22.2646	30.8967	-3.9535
269.248	FA 17:0	C17H34O2	[M-H]-	-1.85702	24954647	0	-60.3577	29.4397	6.3678	-0.0899998	4.17092	71.8947
270.252					4845956	6.38814	-39.9961	22.8994	-9.49586	-4.13811	-9.62909	59.5989
271.227	FA 16:0;O	C16H32O3	[M-H]-	-1.84347	3657088	-26.1343	-27.8302	0.886758	46.8871	10.304	50.9295	2.56976
279.233	FA 18:2	C18H32O2	[M-H]-	-1.79062	75565538	-12.9853	-66.0504	9.92881	20.3386	17.389	42.4341	64.1875
283.263	FA 18:0	C18H36O2	[M-H]-	-3.17725	106570894	-37.5329	-40.062	-3.73998	71.581	28.9862	86.4503	-12.269
287.223	FA 16:0;O2	C16H32O4	[M-H]-	-0.348162	6808150	11.5811	-61.3454	0.800978	22.0142	0	16.3932	50.6095
294.904					48322459	10.6195	71.0586	6.44041	-44.7432	-4.36105	-49.4531	-62.7627
297.28	FA 19:0	C19H38O2	[M-H]-	< 0.1 ppm	12466928	21.6144	-59.9963	-14.8032	16.3435	-8.78871	5.53688	64.8962
298.943					2428101	2.28688	20.9538	-2.21081	-8.89627	-1.58848	-11.0963	-17.8171
301.217	FA 20:5	C20H30O2	[M-H]-	-0.331987	5634437	-44.0173	58.5578	18.9366	-14.7518	6.88492	-13.6164	-19.7106
304.875					2019847	4.66001	14.5217	-2.53722	-7.13332	-5.21908	-9.5234	-13.0766
307.263	FA 20:2	C20H35O2	[M-H]-	-1.95272	2543201	20.2656	-38.8512	-4.38372	-9.33186	0	-11.1692	54.7625
311.168	Undecylbenzenesulphonic acid	C17H28O3S	[M-H]-	-0.321369	21640341	-21.4555	-26.235	0.109272	34.6556	20.069	32.6465	-14.4589
316.879					1513105	-1.50143	13.6991	0.228645	-6.22534	-1.02297	-8.57998	-5.64722
322.888					3385317	-3.9183	40.4645	6.29758	-16.9515	-0.0332129	-22.5779	-31.1948
325.184	Dodecylbenzenesulfonic Acid	C18H30O3S	[M-H]-	-1.23007	25994265	-9.62447	-10.1239	-1.20206	5.45012	1.43103	4.38679	-2.82444
326.187					5832422	-8.78424	-9.61318	-0.921915	4.9492	2.32242	5.65689	-4.56477
328.891					3468751	3.18278	38.9123	1.93216	-23.0024	-2.51213	-26.1221	-30.1872
330.875					3022690	6.56247	26.6103	0	-15.7823	-4.25847	-19.4818	-23.2783
334.897					33907223	9.68498	65.1568	2.43142	-46.2328	-13.355	-59.4058	-32.0121
339.199					9368987	-17.8417	-19.5818	-1.44472	22.3263	10.0713	20.8077	-4.34704
344.868					6081290	2.92692	32.7207	0.147969	-22.5669	-3.46901	-27.2492	-17.2452
347.886					3297464	11.2731	21.3862	-1.57743	-17.7419	-7.24254	-21.9459	-14.3237
350.871					8967240	8.78334	45.781	0	-33.9239	-7.20631	-41.7778	-24.7353
352.863					2862287	9.94186	21.7461	-1.47712	-18.4218	-4.08098	-21.6024	-13.4653
354.858					1126664	1.34996	7.06311	0	-4.96991	0	-6.32518	-3.8507
362.882					1433342	0	8.77374	1.27913	-4.2214	-0.852956	-6.11537	-7.10828
367.882					2461242	13.0319	14.837	-1.15066	-18.4335	-6.41741	-16.6818	-9.52732
373.573					2787578	2.79598	19.1789	0	-12.665	-3.03457	-16.2329	-11.8571
375.867					1707268	6.48287	10.5139	0	-9.59822	-3.32324	-12.3277	-7.82208
379.872					1575979	11.3264	3.58568	-2.28466	-7.18789	-2.76617	-8.50878	-6.32587
383.858					2682829	1.78773	15.7896	0	-6.07259	-1.11659	-9.02183	-15.7735
386.851					1411064	3.21933	10.035	0	-7.94036	-2.86337	-9.74938	-4.99986
390.567					1324598	0.431802	9.41727	0.522432	-6.12457	-2.00768	-8.56231	-4.08279
393.569					6972856	8.36701	36.0729	0	-26.7125	-7.04569	-33.5275	-20.2289
400.867					26095584	20.1769	54.1941	-3.58865	-42.8663	-15.6507	-52.9698	-30.7519
404.837					1606319	1.50947	11.8476	0	-7.58814	-1.469	-8.7369	-7.47496
410.839					2582419	4.47235	21.2859	0	-14.8871	-4.87881	-17.9737	-12.2611
416.841					5125597	12.0074	34.1319	0	-27.8209	-7.49504	-33.6419	-20.1646
418.837					944516	0	7.16268	0.0260954	-4.88086	-0.250571	-5.21256	-2.68091
421.224					4738719	-33.7831	-27.8752	0	51.774	31.8625	40.4784	4.37081
422.843					1508002	-2.65484	22.2362	2.3522	-9.95496	-4.49561	-9.8518	-12.9003
426.554					13833119	14.7552	48.9534	-0.694364	-37.2743	-11.3324	-44.4157	-30.2715
428.851					3008398	9.74921	16.6282	-1.0585	-14.8381	-3.76804	-18.1067	-12.5172
431.54					1434962	3.64558	8.3019	0	-7.93832	-1.80476	-8.28724	-4.531
434.854					4593958	-17.109	43.311	7.10081	-12.4578	0.878298	-15.9574	-26.8872
437.276					3914396	49.3981	-55.8462	-15.5547	-8.59682	-13.6566	-10.1202	53.0603
440.86					9242515	17.627	38.4665	0	-30.8637	-10.6086	-38.1675	-28.6948
446.551					11298539	19.6877	43.698	-0.928655	-41.8805	-12.0786	-47.1911	-22.4444
448.541					1084028	1.98169	10.1157	0	-8.09309	-2.63054	-8.63721	-4.8356
450.831					4561639	6.02044	20.1246	0	-16.2158	-3.71554	-21.4761	-11.0686
454.538					3924749	7.4935	23.2202	0	-19.3132	-5.48685	-23.4413	-11.72
456.836					4820939	12.1313	27.9402	-1.42335	-22.6178	-7.86657	-27.7742	-17.9169
459.536					1913462	3.5826	11.3885	0	-8.76002	-1.76549	-11.1993	-7.19112
462.526					1501101	1.60524	8.31444	0	-7.33124	0	-9.02266	-3.14834
464.534					953697	2.98022	5.6844	0	-6.32688	-1.8128	-6.71211	-2.70518
468.546					1815641	6.65224	9.66896	-1.09123	-7.78056	-2.06402	-10.6315	-8.36355
470.528					2084246	3.88065	13.5129	0	-9.86557	-2.2863	-11.9091	-8.88616
472.812					1261246	2.4159	9.9236	0.261264	-8.44216	-1.1856	-10.4419	-5.28934
476.533					883372	2.53559	6.51192	0	-4.11297	-1.83082	-5.90672	-4.69846
479.537					11290564	16.5653	41.4404	-1.01956	-34.8284	-11.456	-41.5975	-23.8977
482.538					3056146	6.5645	22.073	0	-13.6949	-3.12359	-18.0001	-20.1952
485.54					1134635	2.35522	7.4833	0	-5.39463	-0.462204	-7.55958	-5.03634
487.524					2787757	3.09705	21.6287	0.0517483	-12.1816	-1.4482	-14.815	-19.2218
488.815					1605874	-1.13232	16.6287	0.309513	-5.13364	-0.254228	-7.93345	-13.0605
493.528					3516809	9.03619	21.9317	-0.39664	-18.1515	-5.82121	-21.3494	-14.0809
496.53					1585929	2.04936	7.92309	0	-6.33946	-1.71248	-7.70992	-3.93223
497.522					1395270	7.15536	5.93433	-1.33209	-6.77993	-3.24921	-8.49044	-5.12794
499.532					5386283	8.87839	26.811	-0.975599	-23.1008	-6.56322	-26.9624	-12.0021
501.521					1440442	4.71031	10.3623	0	-7.83395	-4.28811	-10.4408	-6.524
504.518					1654405	2.48618	11.7191	0	-9.9625	-1.65453	-12.918	-4.59833
506.831					5763287	17.8309	29.0267	-1.1974	-27.5477	-9.91971	-33.1714	-19.2901
510.536					1568950	6.51233	7.79588	-0.759544	-6.97494	-2.47829	-8.94552	-7.80707
512.519					2299943	4.6764	12.2823	0	-10.0295	-2.87592	-12.173	-8.03446
516.802					1526609	3.18337	12.0218	0	-9.21888	-2.43824	-11.1321	-6.88664
518.522					724348	2.68099	3.93658	-0.152415	-2.99691	-0.995577	-4.69525	-3.21425
521.528					4602396	13.2831	23.1739	-0.765039	-19.1711	-6.35875	-24.5756	-18.5911
524.528					2304160	8.34671	16.092	-1.08058	-12.2534	-4.84603	-15.6992	-12.4344
526.776					784670	0	7.17677	0	-3.90735	0	-4.34647	-4.19201
528.282	LysoPC 16:1	C24H48NO7P	[M+Cl]-	-7.761	2150776	30.4832	-41.0322	-11.5239	-9.53612	-10.7493	-8.96213	53.6565
529.515					1738094	4.78715	14.6219	0	-8.26666	-2.04583	-11.7665	-14.8494
532.518					5190231	11.5999	27.8435	-0.492585	-23.5993	-6.66755	-32.4466	-14.1075
535.519					2778736	6.92693	11.7329	0	-10.9767	-3.25003	-12.7164	-8.61209
540.82					1844117	3.26631	11.5458	0	-9.49759	-2.2013	-10.9734	-6.70945
543.508					902094	1.47681	6.02515	0	-4.54154	-1.04157	-5.81146	-2.7227
546.824					2534767	7.23421	11.3419	0	-11.5382	-2.74911	-14.433	-6.81147
550.792					1220796	-2.46079	12.7506	1.59802	-4.53349	0	-5.85348	-7.92984
552.515					2664314	1.72638	16.1235	0.147248	-13.8572	-1.58261	-14.7712	-6.11838
554.262					202748494	-13.6856	40.3555	3.87245	-5.39952	-11.3074	-47.6221	4.87753
555.264					69829833	-5.69802	78.3438	8.03428	-46.8353	-13.844	-59.2421	-29.2149
556.268					13854143	-11.6388	30.5697	2.62325	-3.94456	-8.63801	-28.9185	0.0615359
560.503					939056	1.63659	6.10162	0	-5.8875	-0.582429	-6.73366	-1.73527
563.519					3605630	13.5372	13.2324	-3.01366	-11.8489	-4.46516	-15.639	-15.3382
566.518					2096217	7.67576	13.2508	-0.268708	-11.5285	-4.00316	-13.7558	-10.3527
568.499					502904	0	1.23144	-0.0641293	0	0	0	-1.29306
571.505					1558157	5.82947	4.84799	0	-5.06594	-2.31733	-7.77257	-5.15405
572.774					1269732	3.52027	7.90196	0	-6.37986	-1.31209	-8.33182	-5.66956
574.509					3100962	4.35477	25.6792	0	-12.2185	-3.06061	-16.2484	-24.9826
576.244					67479800	-8.51153	39.0272	-0.740999	-5.08025	-11.8011	-44.1035	0.610114
577.246					23695670	-0.510009	66.3337	3.75907	-40.166	-10.9378	-52.101	-27.5756
578.25					4582884	-4.77751	35.2491	5.47141	-21.4597	-4.39207	-27.6998	-9.89126
582.497					1436189	3.90944	11.1619	-0.811432	-8.11765	-2.6105	-9.20339	-7.00123
583.506					740571	2.5412	2.42277	0	-2.71213	-0.271894	-4.00409	-2.44172
585.5					2471095	0.928424	6.34166	0	-4.186	-1.87749	-3.06689	-4.03692
588.5					1633064	4.22076	9.54575	0	-8.81872	-3.13974	-9.80593	-4.73529
592.218					2325908	2.43201	19.6071	4.10698	-22.1976	-5.68118	-19.5516	-2.07704
593.127					4492421	-26.2853	-27.1203	-5.23468	55.5105	3.67123	74.8817	-11.0554
594.78					2254271	10.5979	18.1432	-0.922112	-21.9887	-4.33994	-20.5103	-8.54312
596.496					990448	1.54339	7.60676	-1.24376	-4.5285	-0.404016	-4.61735	-5.30156
598.226					52149349	3.44647	72.8128	0	-48.3685	-12.7015	-58.0301	-32.5786
599.228					17391014	1.81284	61.593	1.99103	-38.347	-9.57077	-48.7501	-30.7102
600.231		C32H39NO8	[M+Cl]-	-9.16313	3476919	0	32.0496	0.819175	-20.7256	-3.80823	-25.6056	-13.0077
601.235					586936	0	1.57709	0	-0.962444	0	-2.2923	0
602.79					641880	0	3.72706	0	-2.36688	-0.232576	-3.08228	-0.477707
605.505	WE 39:4	C39H70O2		-2.47727	1359453	3.28247	7.27752	0	-6.60959	-1.3818	-8.83259	-3.42654
607.491					1016483	2.08131	5.08849	-0.0888465	-4.9935	-0.646307	-5.00281	-2.37955
609.217					1622420	1.69274	10.6312	0.14243	-8.1201	-1.8506	-10.4001	-5.18829
611.283					3128197	1.77155	14.3472	-0.790093	-10.1389	-3.99256	-14.891	-2.13148
612.795					3606292	11.3265	23.9905	-1.69871	-20.9265	-5.69886	-23.9676	-15.7042
614.203					3466924	-0.0959955	27.383	0.967406	-14.5134	-1.57088	-21.8285	-12.8394
615.206					1077784	-1.34994	5.52498	2.66647	-3.27043	0	-5.77923	-0.146078
616.5					3014902	12.6327	15.6243	-1.63844	-14.5753	-4.79228	-18.0267	-14.3568
620.208					39310604	6.83048	68.9657	0.5152	-47.3545	-12.0255	-56.6577	-34.3268
621.211					12388868	5.30941	51.0573	4.25658	-35.7432	-10.255	-46.3764	-24.1674
622.216					2394367	0	22.2874	3.22444	-14.3522	-1.97999	-18.0261	-9.96444
624.488	Cer 36:3;O6	C36H67NO7	[M-H]-	5.76472	1311944	2.54632	10.4956	-0.226931	-5.913	-1.62398	-8.1842	-7.29537
627.49					2087209	4.47969	12.6631	0.72471	-11.3051	-1.45616	-12.7821	-8.9868
630.492	HexCer 29:0;O2	C35H69NO8	[M-H]-	-4.9168	1663178	5.30492	9.74822	-0.0424248	-8.16979	-2.69838	-9.80848	-7.42099
634.203					1423727	-1.26404	10.9935	3.04599	-2.65163	0	-6.8833	-9.54653
636.184					2887256	-0.283451	22.2842	3.97387	-15.8013	-2.38884	-21.2552	-5.84009
637.184					1147966	0	7.46877	0	-4.29555	-0.546304	-6.4092	-3.42173
639.241					1384700	2.01092	6.61583	-1.0594	-5.58649	-0.865449	-7.23605	-1.37613
640.779					1377587	7.60923	11.0048	-1.10752	-11.7818	-2.59395	-12.3614	-7.77967
642.19					18736751	3.1523	47.3067	6.59461	-37.2073	-7.98905	-45.6848	-17.1344
643.192					6414395	10.1359	40.4963	0	-28.7145	-7.36131	-36.6122	-25.3793
644.203					1310607	1.92186	11.5902	0	-8.46307	-1.49184	-9.96866	-6.0603
647.498	LysoPA 33:0	C36H73O7P	[M-H]-	-6.64095	1082371	6.4509	4.62922	-1.94722	-4.56887	-2.18378	-5.94151	-5.6079
651.208					3235912	4.95703	20.0315	0	-13.1665	-3.99882	-16.7122	-14.6541
651.71					2165220	2.42726	16.6106	0.260077	-10.0696	-1.46403	-12.8151	-13.3249
652.79					1259061	1.43003	8.75281	0	-5.42089	-0.548585	-7.69048	-5.92017
652.79					869238	3.19839	6.43932	-0.538965	-5.75718	-2.18462	-6.0991	-3.65061
658.168					2006845	0.724896	14.8215	0	-9.70541	-0.778898	-11.626	-7.49528
662.2					5906630	6.04841	20.3784	1.06441	-17.4471	-4.7792	-21.9692	-10.1893
664.171					2166809	0	18.6108	0	-13.657	-4.28834	-15.5426	-3.61042
665.176					775317	1.63488	6.91041	-2.34204	-4.1735	-4.1018	-4.20658	-1.95353
666.473					784015	0	3.33398	1.9342	-0.992106	1.68481	-2.9832	-5.84402
669.399	LysoPI 23:0	C32H63O12P	[M-H]-	0.597551	3057324	28.6366	-39.7806	-11.897	-12.4139	-10.6109	-10.3301	58.3068
670.186					1476929	-1.10324	10.9766	0.462352	0	0	-3.64094	-11.3565
673.189					4562061	13.7179	19.3821	-3.91079	-16.2963	-5.68008	-19.9508	-16.7708
676.204					620342	0	4.85242	0	-2.10766	-0.0511604	-2.829	-1.2273
678.168					979828	0.176837	4.4567	0.0741916	-4.81565	-1.19491	-5.75905	0
679.455	PG 29:0	C35H69O10P	[M-H]-	-0.019133	1574058	-16.631	-11.9727	37.1329	0	46.5858	-3.12089	-7.53988
682.202					1703686	0	10.8669	0.0503699	-6.10651	-0.777382	-9.51773	-3.23054
684.183					2269172	3.89724	12.6387	0	-10.9611	-5.1951	-12.4288	-4.47184
686.473	PE 32:2	C37H70NO8P	[M-H]-	-5.09852	1446857	-18.5262	-12.7272	6.92432	20.0011	55.7414	0.186966	-8.61685
689.482	PG O-31:2	C37H71O9P	[M-H]-	8.26708	882366	-1.8592	6.44889	0	-1.23173	2.82962	-2.4653	-5.01113
691.181					748120	4.14512	4.64824	-2.42815	-3.7429	-2.93133	-4.23372	-3.05799
692.172					733307	0	3.06852	0.0928876	-3.00971	-0.804866	-3.18711	0
693.467	PG 30:0	C36H71O10P	[M-H]-	-5.33551	1823423	-18.2473	-15.5106	34.9598	7.59262	44.3859	-0.312977	-4.99781
694.469					1000000	-10.6667	-8.15884	22.4068	3.67009	23.6022	0	-2.71864
695.17					1601134	1.8769	17.1343	-0.986147	-9.46348	-7.04911	-12.114	-7.81696
697.291					1154117	6.32331	4.93739	-1.05033	-5.95506	-3.13766	-6.84074	-4.23588
698.293					605771	2.16577	0.832948	-0.35463	-1.50258	-0.487526	-1.5952	-0.913677
700.484					1083637	-4.56445	0.87639	5.78672	0.000148935	15.3688	-5.2228	-5.49869
702.193					511348	0	0.420079	0.0508664	-1.82412	0	-1.89545	0.181951
704.191					10469276	12.9152	40.2683	-3.07629	-28.569	-9.14784	-37.026	-25.5606
705.193					4307813	15.663	27.9479	-5.78599	-22.4025	-13.3566	-26.0308	-18.1812
706.194					942122	1.67619	4.69141	-0.742393	-3.53215	-3.97449	-5.14156	0
707.482	PG 31:0	C37H73O10P	[M-H]-	-7.06732	1530297	-12.8292	-17.3064	33.6945	2.18096	40.934	-3.54985	-0.468207
711.473	PA 34:0	C37H73O8P	[M+Cl]-	-1.40554	850097	0	2.70514	0.731419	-3.07078	-0.267052	-3.63599	0
713.473	3,4-Dehydrorhodopin glucoside	C46H66O6	[M-H]-	-7.56861	4681421	13.9997	-42.6761	-1.64231	33.6258	5.19114	15.4543	4.29147
715.182					2966725	3.35911	21.9428	0	-16.1134	-8.73925	-14.8321	-11.1416
715.472	PG O-30:0	C36H73O9P	[M+Cl]-	4.47257	3982475	-23.0208	-18.4672	9.72852	22.3397	74.043	2.4927	-10.3974
718.179					1904343	4.9843	15.2258	-1.18822	-13.3235	-13.9472	-12.5291	-0.872353
719.48	PG 32:1	C38H73O10P	[M-H]-	-9.86824	2489791	-31.7697	7.88367	6.17378	15.5789	48.8133	1.09657	-15.2274
721.497	PG 32:0	C38H75O10P	[M-H]-	-7.20723	2146511	15.2908	-32.103	6.03868	1.90607	5.43966	-5.93599	22.0204
723.17					918448	2.53978	4.61288	0	-4.89411	-1.07339	-5.58293	-2.43133
726.173					15217047	7.45822	44.7268	0.371863	-34.5894	-10.2663	-43.0887	-17.2054
727.175					5483320	10.2254	32.5133	-2.22857	-23.8644	-7.83969	-30.0915	-18.9162
728.178					1231892	2.60267	12.0726	0	-7.99717	-3.78738	-9.40354	-6.93795
729.177					521869	0	3.05813	0	-1.88733	-1.4439	-2.16153	-0.0187675
731.484	PG 33:2	C39H73O10P	[M-H]-	-3.41771	2147798	-8.08589	-17.0388	20.0578	4.98725	47.4865	-5.70902	-3.4692
733.497	PG 33:1	C39H75O10P	[M-H]-	-6.95299	1741843	-25.1518	19.3934	0	10.0329	12.8755	2.82136	-10.9778
734.496	PE O-34:3	C39H74NO7P	[M+Cl]-	8.03272	973404	-14.4701	12.4221	0	5.01478	7.42373	1.3195	-7.3526
735.511	PG 33:0	C39H77O10P	[M-H]-	-9.38123	1332981	6.80426	-21.7778	-0.561207	6.20315	1.65452	-2.02048	20.5472
737.164					1033724	4.72834	7.53989	-1.31736	-5.89963	-1.72242	-6.49761	-7.17387
740.16					1414397	0.641042	11.2642	1.87472	-9.95192	-2.52213	-11.624	-2.60734
742.148					2084380	1.36108	15.4197	-2.15399	-10.2847	-12.7014	-10.9847	0
743.153					875327	2.70523	5.11076	-2.38849	-2.19531	-4.55284	-2.17286	-3.33495
745.498	PG 34:2	C40H75O10P	[M-H]-	-5.63382	4166670	-27.1748	-13.5456	11.8125	21.5649	75.8711	0.251398	-12.0955
746.502	HexCer 34:3;O3	C40H73NO9	[M+Cl]-	5.7602	1801630	-22.288	-13.0736	11.4751	17.3086	65.0426	0.673287	-9.82439
748.155					4076038	4.47536	24.0516	3.43853	-22.4688	-14.7405	-22.0118	-3.96313
749.164					1786849	2.4512	22.6458	0	-12.0787	-6.46521	-11.7343	-17.973
754.172					657329	1.3777	4.64977	0	-2.58559	-1.0094	-3.82273	-3.38532
757.173					1794511	9.08014	11.803	-2.08523	-9.35259	-7.80976	-11.0798	-9.8587
760.172					1435197	4.58142	10.9514	-0.829792	-8.07566	-2.75965	-8.42869	-8.99554
760.676					1063966	5.33964	8.49297	-1.80011	-6.7657	-1.96272	-7.59811	-7.52674
762.145					1433928	5.9504	11.4737	-0.759882	-9.17217	-2.13893	-11.1958	-9.03488
763.46	PG 36:7	C42H69O10P	[M-H]-	5.37029	1361451	15.8372	-27.0855	-7.66695	-0.377336	-6.67497	-5.00773	37.0694
764.138					926476	2.03186	8.08216	0	-5.02078	0	-5.28121	-8.04204
766.172					1954457	0	14.1438	3.48546	-11.8073	-2.04841	-14.4977	-3.8107
768.165					1917468	0	18.6163	0	-8.26477	-1.79941	-10.1798	-15.21
770.139					1218648	3.32853	12.1502	-1.15879	-7.28472	-6.46764	-7.38164	-7.37173
771.157					987677	4.8487	6.72904	-0.429961	-6.22702	-3.93065	-6.14519	-5.12063
772.182					827477	-0.510465	3.80671	1.68724	-2.92787	0	-4.62194	0
773.48					508239	0	1.70063	0	-0.310538	0	-1.76941	-0.708118
776.154					740068	0	3.19915	0.421387	-2.93502	-0.140992	-3.74667	-0.259564
776.154					537863	1.44232	2.72041	-0.0924079	-2.00841	-0.424919	-2.59997	-2.05959
779.155					1230744	2.05298	8.31032	-0.427621	-6.0987	-1.25004	-7.47776	-4.14189
782.152					689782	0	3.56568	0.26301	-3.09477	0	-3.21977	-0.196979
785.169					2258765	-18.6946	-18.9607	-3.57216	35.3317	6.48819	55.0614	-8.11919
786.166					1110206	-11.2056	-10.6081	-2.63631	23.8396	2.58601	31.9471	-5.14453
788.174					5229874	8.23853	23.9385	1.32835	-19.6557	-5.45105	-23.3227	-15.8471
789.175					2589288	12.4211	17.6266	-3.02436	-14.3254	-5.82443	-18.4291	-15.4985
790.165					871352	1.20953	4.5765	0	-4.82094	-0.937831	-5.98383	-0.0726769
791.171					565710	0	2.99794	0	-2.12504	0	-2.97148	0
792.454	PS 34:3	C40H72NO10P	[M+Cl]-	-6.5619	412872	0	1.34974	-0.0916744	0	0	-0.538065	-1.28136
794.173					1607274	0.0682076	12.392	0.40707	-9.52929	-2.75755	-12.149	-2.25001
795.175					881931	1.45101	7.81381	-0.12776	-4.14373	-1.0356	-6.00077	-5.67015
796.169					563809	0	3.16203	0	-2.38672	-0.319131	-3.31126	-0.391699
797.437					589696	-7.65351	-7.35506	-0.847903	12.6098	28.1608	0.541461	-2.90897
799.164					1058759	0.588862	4.73505	1.99048	-4.75589	-1.25682	-6.51473	-0.817145
802.161					931368	4.43123	6.08593	-0.816329	-4.93489	-1.24748	-6.13782	-6.04945
804.144					1121667	3.48852	8.54304	-0.66322	-6.22977	-1.06567	-7.8869	-6.81543
805.148					604596	2.43618	3.12893	0	-2.57574	-0.788529	-3.45837	-3.0752
807.153					559453	1.45162	2.5155	-0.312552	-2.21181	0	-2.83816	-1.3068
808.16					432969	1.42529	1.39197	-0.0845627	-1.17678	0	-1.88907	-1.56076
810.154					4125477	0	19.2459	6.2081	-16.9078	-3.51799	-21.3518	-3.79727
811.157					2138939	13.0988	14.0208	-3.7011	-13.1393	-5.33758	-15.7104	-13.666
813.156					871385	0.0952603	6.22698	0	-4.11975	-0.840739	-5.79268	-1.16971
816.156					1816664	3.34606	12.3155	1.91491	-11.2535	-2.79589	-12.9219	-6.46707
817.158					879619	0	4.64597	0.389356	-4.20456	0	-5.45522	0
818.152					812482	2.76939	4.57563	0	-3.91019	-1.06271	-4.46864	-3.82818
819.164					565837	2.10497	3.36886	0	-2.66447	-0.500626	-2.99725	-3.25547
821.146					780712	0.174492	4.24373	0	-3.81602	-1.04683	-4.50156	0
821.648	TG 47:3	C50H90O6	[M+Cl]-	6.20704	1494564	0.822895	9.39301	3.1916	-8.75569	-4.01517	-9.32418	-2.48486
826.131					835762	2.24897	5.25025	0	-4.39718	-2.69907	-4.94942	-2.8008
830.163					882232	5.23388	4.54889	-1.66981	-4.36395	-0.410147	-5.50521	-5.48885
832.138					3066321	11.7276	20.0458	-2.84637	-17.1259	-4.93851	-21.0181	-14.751
833.144					1325124	3.79614	9.74349	-0.183608	-8.01975	-5.37713	-9.80149	-3.01692
833.666	TG 51:7	C54H90O6	[M-H]-	-0.599761	438042	1.86187	2.10078	-0.293633	-1.656	-0.734558	-1.58468	-2.29378
838.14					1131832	0	7.90079	1.81285	-6.73555	-0.656601	-7.68266	-1.2949
839.142					633138	0	3.72737	0	-2.51279	0	-3.58194	0
841.154					866081	0	4.07791	0	-3.42858	-0.0427727	-5.10521	-0.258665
844.151					734868	2.63519	4.13252	-0.644053	-2.74349	-1.1102	-4.19595	-3.39523
846.131					611909	0.554349	4.09512	-0.180773	-2.02498	-0.841894	-3.15847	-1.88631
848.12					1043779	1.71847	6.51154	0.772446	-6.00644	-1.54129	-7.4929	-2.83014
848.12					652000	1.1021	3.07514	0	-3.01689	-1.73146	-2.86172	-1.25923
852.149		C25H38N7O18P3S1	[M-H]-	5.39812	805618	0	5.19613	0	-4.21421	-0.499276	-5.16025	0
854.125					812677	0	3.92424	0.962442	-4.42857	0	-4.6131	0.471601
855.138					712570	2.50389	3.97839	-0.588147	-3.22887	-0.734922	-4.29593	-2.74026
857.454					378913	0.910866	0.466979	0	-0.460649	0	-0.970857	-1.33516
860.129					660288	2.45968	4.25891	-0.0442247	-3.01411	-0.504955	-3.8852	-4.41826
861.15					445691	0.845299	0.715437	0	-0.689079	0	-1.86074	0
863.138					669403	0	4.74205	0	-3.34278	-0.643207	-3.85049	-0.445429
866.14					564796	0	1.63207	0.255904	-2.21669	0	-2.37804	0
868.121					386192	0	0.236329	0	-0.715598	0	-0.996359	0
872.154	CoA 7:3	C28H42N7O17P3S	[M-H]-	4.35703	2805861	3.20392	14.995	4.08699	-14.0102	-3.63354	-17.5816	-5.87585
873.156					1536397	10.2364	10.4899	-2.31474	-9.64767	-3.31445	-11.5363	-11.955
874.143					590893	0	2.67386	0	-2.43208	-0.136173	-3.61945	0
876.115					711482	1.39888	4.56826	0	-3.62058	-0.403998	-3.90495	-3.44573
877.122					494067	0.890402	1.95841	0	-1.29828	-0.0720303	-1.94787	-2.00882
878.146					468777	0.76343	2.49461	0	-1.7097	-0.0673339	-1.8272	-1.87909
880.144	CoA 5:1;O2	C26H42N7O19P3S	[M-H]-	4.54471	405106	0	0.69669	0.0449989	-0.78862	0	-1.40955	0
883.143					679240	1.53478	3.62129	0	-3.62031	-0.787704	-4.51817	-1.00024
886.144	CoA 5:0	C26H44N7O17P3S	[M+Cl]-	2.59551	546568	1.26143	2.23975	-0.0806705	-2.03519	-0.0938775	-2.90936	-0.803736
888.128	CoA 4:0;O	C25H42N7O18P3S	[M+Cl]-	7.20617	702071	2.01284	4.36459	0	-3.7443	-0.778824	-4.00779	-3.41438
889.132					385014	0	0.71478	0	-0.671357	0	-0.945294	-0.175614
891.133					437686	1.92017	0.971459	-0.0970351	-1.34074	-0.153589	-2.10804	-1.22785
891.451					409584	0.657879	0	0	-1.25993	-0.151363	-1.97935	1.55696
894.138					2409784	12.8372	14.9657	-1.73318	-14.2375	-4.69211	-16.5553	-15.1813
895.14					1183219	6.04628	7.27774	-2.02401	-6.97278	-2.64796	-8.61287	-5.147
897.138					461372	0	1.17002	0	-0.59661	-0.172944	-2.04009	0
900.138					699284	0.301726	3.95747	0	-2.97025	-0.513547	-3.94499	-0.577928
901.137					541993	2.58249	2.28727	-0.513708	-1.81713	-0.485633	-2.9099	-2.6106
902.132	CoA 5:0;O	C26H44N7O18P3S	[M+Cl]-	-5.87497	495019	1.90461	1.27648	0	-1.71729	0	-2.40896	-1.23079
903.147	2-amino-5-oxocyclohex-1-enecarbonyl-CoA	C28H43N8O18P3S	[M-H]-	-9.30081	485829	2.03439	1.94715	0	-1.75418	0	-1.99369	-2.73331
905.126					550061	2.04036	2.11812	-0.60087	-2.30377	-0.374615	-2.94652	-1.07003
906.138					436367	0.589615	2.35414	0	-1.34873	0	-1.69372	-1.82209
908.129	CoA 7:3	C28H42N7O17P3S	[M+Cl]-	2.42256	528924	1.4986	2.46929	0	-2.00473	-0.0222841	-2.60404	-2.52142
910.116					575822	2.00822	2.81998	0	-2.23079	0	-2.92548	-3.00044
911.127					365395	0	1.07206	0	-0.582648	0	-1.20489	0
912.134					336718	0	1.2437	0	-0.480492	0	-0.770849	-0.856003
914.139	CoA 6:1;O	C27H44N7O18P3S	[M+Cl]-	2.62542	700914	4.64901	3.30404	-0.818862	-3.5348	-0.54994	-4.30785	-4.9459
916.116	CoA 5:1;O2	C26H42N7O19P3S	[M+Cl]-	0.109156	1069682	1.89036	5.85043	0	-5.81926	-1.69772	-7.32531	-0.463338
917.128					632045	2.70076	2.16766	0	-2.92593	-0.582416	-3.04013	-2.62754
918.357					496621	0.538207	2.33599	0	-1.1467	0	-2.0641	-1.94203
920.11					645002	0	2.47298	0.158062	-2.57901	0	-3.29805	0
923.127					479723	1.35292	2.39718	0	-1.72187	-0.220673	-2.2176	-1.93107
925.135					652046	2.85573	2.46405	0	-3.08231	-0.487711	-3.40636	-2.98205
929.346					669076	0.33556	3.9025	0	-2.6078	-0.0318928	-3.83178	-1.02551
930.687					629617	-0.341749	3.95103	0	-2.36501	0	-2.75313	0
932.111	CoA 5:1;O3	C26H42N7O20P3S	[M+Cl]-	-0.214567	402617	0.628334	0.633646	0	-1.01765	0	-1.06795	-0.54944
934.154	CoA 8:3;O3	C29H44N7O20P3S	[M-H]-	4.49604	1059041	1.18145	5.59293	0.533662	-5.73125	-0.605697	-6.9646	-1.90816
935.152					647826	3.98814	2.39028	-0.823319	-2.63375	-0.850717	-3.38451	-3.6135
936.13					587967	0.164	2.67294	0	-2.42216	-0.115191	-2.85593	-0.950149
938.105					742967	2.95548	4.75557	-0.139375	-4.13009	-1.24297	-4.34493	-4.08212
940.336					667023	0	5.11084	0	-2.78795	-0.727747	-3.94212	-0.987106
940.838					388269	0	1.58227	0	-1.05836	0	-1.33231	-1.30311
944.111	CoA 6:2;O3	C27H42N7O20P3S	[M+Cl]-	-0.741439	531072	0.897719	1.79384	0	-1.92888	0	-2.2725	-1.3738
945.131					402322	0.805712	1.21231	0	-1.07804	0	-1.52374	-1.2329
947.12					396001	0.192474	0.412958	0	-1.12887	0	-1.20861	-0.119204
948.643					281077	0	0	0	0	0	-0.431895	0
951.326					509043	0.690269	2.69234	0	-1.53038	0	-2.08094	-2.35725
954.106					385307	1.49279	0.950458	0	-0.941168	0	-1.00471	-1.71687
956.136					1209102	1.97807	7.37157	0	-6.60705	-2.01006	-8.7854	-2.32126
957.137					658972	0.829824	1.84571	0.204039	-2.90376	0	-3.63689	0
959.13					478016	2.56653	0.343825	-0.761384	-0.826329	-0.079812	-0.893543	-1.9145
960.346					469655	0.15333	3.06585	0	-1.24203	-0.0144779	-2.29312	-1.64026
961.104					327668	0	0.754537	0	-0.688291	0	-0.845427	0
962.129					372844	0	0.797673	0	-0.463676	0	-0.771901	0
964.125	CoA 9:5;O2	C30H42N7O19P3S	[M+Cl]-	8.81629	358002	0.0102135	0.657148	0	-0.412044	0	-1.16541	0
967.629	PI 44:5	C53H93O13P	[M-H]-	0.620073	466486	1.3246	1.84915	-0.578651	-1.26811	-0.33413	-1.94207	-1.2317
971.337					527740	0	2.07552	0	-1.47054	0	-2.20101	-0.296158
972.112					417578	0.212224	0.514761	0	-0.847747	0	-1.2004	-0.579865
973.114					331635	0.889649	0.676546	0	-0.792975	0	-0.960306	-0.714952
975.115					348560	0.0135271	0.707745	0	-0.46754	0	-0.882604	0
976.11					957460	3.15163	7.1885	-0.628986	-5.78356	-2.31898	-7.60776	-3.2809
976.11	CoA 6:2;O5	C27H42N7O22P3S	[M+Cl]-	8.91293	308244	0	0.45028	0	-0.235603	0	-0.629373	0
981.826					479153	0.626519	2.24304	-0.0130627	-0.335679	0	-1.54957	-2.40085
982.622					333791	0.253885	0.707894	0	-0.35899	0	-0.617932	-0.866627
984.118					427924	0.305241	1.04287	0	-1.59757	0	-1.59228	-0.305748
987.127					384223	0	1.46986	0	-0.559937	-0.103916	-1.5496	-0.222485
989.109					386764	1.39109	0.820243	0	-1.0849	-0.0589333	-1.24435	-1.33721
990.123					373695	0.413123	1.42715	0	-0.810002	0	-1.25883	-0.808209
992.817					404630	0	1.89984	0	-0.617922	-0.339637	-1.51137	-0.475764
993.318					412272	0.704654	1.49172	0	-1.39047	0	-1.38316	-1.41466
994.099					373008	0.522482	1.02469	0	-0.689432	-0.090034	-1.18565	-0.377893
995.11					291955	0	0.521376	0	0	0	-0.541187	-0.149379
996.115					290636	0.0966051	0.163076	0	-0.339481	0	-0.388881	-0.259614
998.117					432904	0	1.2828	0	-1.15066	0	-1.58686	-0.027855
1000.1					588526	1.24341	2.50685	0	-2.0291	0	-2.6365	-2.21571
1001.11					420614	0	1.60001	0	-1.20871	0	-1.42107	0
1002.34					389225	0.128738	1.73267	0	-0.379341	0	-1.6673	-0.986026
1004.09					266900	0	0.0460526	0	-0.189042	0	-0.380121	0
1006.11					412592	0.532359	1.45294	0	-1.10231	0	-1.27151	-1.28517
1007.11					314128	0	0.111484	0	-0.385254	0	-0.798594	0
1009.11					463293	1.80226	1.76149	0	-1.74901	-0.381041	-1.90335	-2.33718
1013.33					441194	0.0294437	1.12719	0	-1.27385	0	-1.42666	-0.445223
1014.1					340030	0	0.807649	0	0	0	-0.98186	0
1015.1					277739	0.364532	0.125667	0	-0.490954	0	-0.275686	-0.100223
1018.13					497240	0.785966	1.12071	0	-1.50758	0	-2.01444	-0.907363
1020.11					497240	0.187632	1.15873	0	-1.16579	0	-1.43426	-0.051654
1024.32					516805	0.317702	2.07778	0	-1.32746	0	-2.24694	-0.820496
1024.82					315409	0	0.888678	0	-0.272158	0	-1.0393	0
1028.1					403194	0	1.50828	0	-0.642724	-0.123243	-1.48662	-0.0250995
1029.11					342735	0.403428	0.961081	0	-1.01595	0	-0.868355	-0.907342
1030.1					346144	0.68982	0.374763	0	-0.641486	0	-0.861221	-0.651343
1031.1					312220	0	0.346122	0	-0.353192	0	-0.479733	-0.340595
1035.31					395613	0.671586	1.65592	-0.0265919	-0.714081	-0.0830531	-1.63226	-0.899772
1035.81	TG 63:8	C66H112O6	[M+Cl]-	-4.53751	271020	0	0.4191	0	-0.0651577	0	-0.451669	0
1040.12					762821	1.77249	3.31777	0	-3.43632	-1.62041	-4.80453	-0.719098
1041.12					457100	0.511858	0.320006	0	-1.11483	0	-1.53633	0
1044.08					394232	0.0783497	0.929791	0	-0.890623	-0.00166698	-1.26436	0
1045.09					341218	0.493049	0.953385	0	-0.622202	0	-1.00002	-0.772057
1046.11					330366	0.620175	0	0	-0.596193	0	-0.278078	-0.404591
1047.11					321960	1.40676	0	0	-0.262648	0	-0.714326	-0.521951
1048.1					301118	0	0.863091	0	-0.203756	0	-0.665777	0
1051.1					387810	0.909528	0.644492	0	-0.802911	0	-1.06781	-1.14517
1054.1					364594	0.973476	0.580121	0	-0.703873	0	-0.775048	-1.05783
1055.32					391761	0.344008	1.42345	0	-0.722516	-0.113174	-1.66669	-0.762602
1056.09					311746	0.571844	0	0	-0.577421	0	-0.480045	0
1057.09					304678	0.482481	0	0	0	0	-0.57964	-0.874235
1059.1					319098	0.278928	0.704236	0	-0.518812	0	-0.880827	-0.0506046
1060.09					296223	0	1.17881	0	-0.21742	0	-0.700426	0
1062.1					662643	3.16126	3.29382	-0.623365	-3.33846	-1.182	-4.19418	-2.3498
1063.1					378793	0.193887	0.478436	0	-0.752811	0	-0.972809	0
1064.09					288809	0.247642	0.422739	0	-0.106192	0	-0.3571	-0.410459
1065.8					393853	0.662492	1.11415	0	-0.868475	0	-1.18859	-1.35897
1066.81					281684	0	0.569784	0	-0.196658	0	-0.425415	0
1068.1					364475	0.904552	0.388062	0	-0.618096	-0.0866027	-1.12665	0
1069.1					304686	0	0.35899	0	0	0	-0.70203	0
1071.61					303116	0	1.17524	0	-0.233665	0	-0.659391	-0.089479
1073.09					340053	0.423061	1.04385	0	-0.816706	0	-0.823988	-1.08985
1074.1					316071	0	0.809386	0	0	0	-0.991703	0
1074.61					261673	0	0.126691	0	-0.0245387	0	-0.0846844	-0.214275
1077.3					261673	1.26937	0.399426	0	-0.788814	0	-1.11435	-1.11184
1078.08					314532	0	0.0733396	0	-0.00476404	0	-0.63666	0
1079.09					304973	0.412038	0.226925	0	-0.382093	0	-0.728904	-0.374125
1080.1					252017	0	0.0187483	0	0	0	-0.103285	-0.358583
1082.1					360538	0	1.13828	0	-0.747336	0	-0.836649	-0.566036
1084.08					380290	0.383392	0.902437	0	-0.912816	0	-1.04747	-1.04554
1085.09					353169	0.149358	0.688717	0	-0.578276	-0.282735	-1.36315	0
1085.6					353169	0.525753	0.425826	0	-0.176282	0	-0.579405	-0.335521
1088.29					287063	0	0.841748	0	-0.0358148	0	-0.677891	0
1090.1					354717	0.873337	0	0	-0.22371	0	-0.51812	0
1093.09					371784	0	0.0315429	0	-0.496282	0	-0.867018	0
1094.09					266641	0	0	0	-0.110623	0	-0.589393	0
1095.08					229909	0	0.0126347	0	-0.0704724	0	0	0
1097.31					390843	0.50331	1.31973	0	-1.09874	-0.0121164	-1.34067	-0.905315
1099.09					256680	0	0	0	0	0	-0.253497	0
1102.11					461792	1.05817	1.23771	0	-1.0508	-0.165676	-2.23769	-0.102799
1104.09					346720	0.479806	0	0	-0.728839	0	-0.766342	0
1108.3					398670	0.806515	0.875464	0	-0.637106	0	-1.5442	-0.547508
1109.3					2184581	0	11.0672	0	-4.78437	-3.15738	-10.3117	-1.2717
1110.53					1344466	-1.73899	10.3356	0	-3.20566	-2.34757	-8.58787	-0.517195
1111.55					624212	-0.127311	2.0607	0	0	-0.617803	-2.22557	0
1113.09					304156	0	0.231965	0	-0.0714338	0	-0.367906	0
1114.09					333508	0.0650329	0.416957	0	-0.0593112	0	-0.725473	0
1116.09					335020	0.321969	0.328307	0	0	0	-0.350683	-0.205183
1118.08					302227	0	0	0	-0.079247	0	-0.258594	0
1119.29					353711	0.340175	0.877558	0	-0.460306	0	-0.89094	-0.359857
1120.08					292584	0.896386	0	0	-0.239652	0	-0.277972	-0.199777
1121.08					269542	0	0	0	0	0	-0.404404	0
1121.08					253736	0	0.274486	0	0	0	-0.486393	0
1124.09					489845	1.08301	1.52747	0	-1.73954	-0.139835	-1.97912	-1.00877
1125.09					370276	0.837487	0	0	-0.212914	-0.252363	-1.04798	0
1127.09					319411	0	0.0180574	0	0	0	-0.567681	0
1130.09					302436	0.378863	0.390813	0	-0.168938	0	-0.452227	-0.653695
1131.51					3075924	0.562588	25.623	-1.96475	-13.1631	-5.31628	-17.1223	-13.0298
1132.51					1944331	0.246844	14.5176	2.69411	-9.91767	-0.928693	-11.5946	-9.06488
1133.52					817387	-1.63303	7.07744	0	-2.80155	-1.26565	-5.03271	0
1135.08					360808	0.339905	1.3512	-0.247239	-0.656031	-0.233187	-1.26231	-0.179744
1136.08					294543	0.974746	0	0	-0.243573	0	-0.564425	-0.10584
1139.3					341555	0.356743	0.589524	0	-0.507294	0	-0.795638	-0.65025
1140.07					287799	0	0.187221	0	0	0	-0.641281	0
1141.08					270126	0.44676	0	0	-0.0270053	0	-0.390569	0
1141.08					227985	0	0.16303	0	0	0	-0.16905	0
1143.08					294806	0.146638	0	0	0	0	-0.269655	0
1146.08					408364	0.662202	0.295364	0	-1.01473	0	-1.1371	-0.170923
1147.08					259969	0.176375	0	0	-0.13813	0	-0.397592	0
1150.29					350941	0.22584	0.339387	0	-0.394962	0	-1.13018	-0.00232854
1153.49					2584207	5.14789	17.8602	-2.25019	-11.9702	-3.06329	-14.9654	-11.3343
1154.5					259969	-1.08124	14.7091	0.519508	-9.00741	-2.51699	-11.7956	-1.93806
1155.5					668074	0	5.7423	0	-2.86937	-0.412781	-3.67426	-2.9073
1158.08					285534	0.236333	0.435012	0	-0.291273	0	-0.774735	0
1160.28					322703	0	0.327419	0	0	0	-0.333813	-0.50377
1162.07					284950	0.482481	0.256349	0	-0.297696	0	-0.672061	0
1163.07					244350	0	0.170237	0	-0.0965623	0	-0.00697393	0
1166.08					329895	1.18961	0	0	-0.480968	0	-0.782726	-0.373382
1167.07					282816	0	0.00200899	0	0	0	-0.355394	0
1169.07					298189	0.44771	0.387213	0	-0.575646	0	-0.82182	0
1170.08					240946	0.0657735	0	0	-0.0726126	0	-0.405388	0
1173.28					274969	0	0	0	0	0	-0.235217	0
1174.07					308595	0.29135	0.124786	0	-0.249573	0	-0.37821	-0.0332175
1175.47					1648547	1.21582	11.5991	0.150075	-7.11424	-2.52832	-11.4869	-5.07481
1176.48					1111825	0	10.6484	0	-5.70227	-2.47818	-8.93098	-2.0916
1181.29					281756	0	0	0	0	0	-0.128041	0
1183.77					236267	0	0	0	0	0	-0.128604	0
1186.09					417377	1.49205	0.550878	-0.477478	-0.978034	0	-1.60827	-0.128119
1188.07					296550	0.101572	0.531016	0	-0.352476	0	-0.950153	0
1190.06					246102	0	0	0	0	0	0	0
1192.28					342768	0	1.16001	0	-0.621479	0	-0.947373	0
1192.77					273649	0	0.229875	0	0	0	-0.408188	0
1194.77					232821	0	0.398131	0	-0.00676796	0	-0.127751	0
1197.45					781498	0	8.4014	0	-3.95083	-1.25836	-5.73171	-2.62515
1198.26					509507	0	3.40048	0	-1.93786	0	-2.52262	-1.59023
1198.76					258808	0	0.231042	0	-0.303918	0	-0.340444	0

## Sheet: Segment 1
m/z	Tentative Identification	Molecular Formula	Adduct	Mass Accuracy (ppm)	Total Abundance	Tstatistic (Contribution to Segment)	Tstatistic Rank
131.069					5351681	86.3404	1
196.072					3628134	74.4034	2
159.075					1734401	52.7387	3
437.276					3914396	49.3981	4
164.07					4204419	43.9963	5
132.164					2920304	42.8589	6
160.06					1084589	35.2448	7
134.189					1713676	32.4585	8
202.109					1776933	32.3491	9
528.282	LysoPC 16:1	C24H48NO7P	[M+Cl]-	-7.761	2150776	30.4832	10
669.399	LysoPI 23:0	C32H63O12P	[M-H]-	0.597551	3057324	28.6366	11
146.043					9384029	28.01	12
172.957					26472741	27.5624	13
62.1311					4582758	24.7921	14
85.1191					819292	23.4522	15
297.28	FA 19:0	C19H38O2	[M-H]-	< 0.1 ppm	12466928	21.6144	16
232.925					9225803	21.2745	17
114.043					859014	20.4501	18
307.263	FA 20:2	C20H35O2	[M-H]-	-1.95272	2543201	20.2656	19
400.867					26095584	20.1769	20
446.551					11298539	19.6877	21
506.831					5763287	17.8309	22
440.86					9242515	17.627	23
60.9757					2940893	17.5729	24
157.085					7592545	16.763	25
95.0409					7687406	16.7398	26
479.537					11290564	16.5653	27
763.46	PG 36:7	C42H69O10P	[M-H]-	5.37029	1361451	15.8372	28
705.193					4307813	15.663	29
721.497	PG 32:0	C38H75O10P	[M-H]-	-7.20723	2146511	15.2908	30
426.554					13833119	14.7552	31
103.165					865851	14.5254	32
96.9609	Sulfate	H2O4S	[M-H]-	8.25075	2442692	14.3048	33
713.473	3,4-Dehydrorhodopin glucoside	C46H66O6	[M-H]-	-7.56861	4681421	13.9997	34
148.046					821768	13.8592	35
154.945					50477894	13.7861	36
673.189					4562061	13.7179	37
563.519					3605630	13.5372	38
123.984					1429113	13.4477	39
521.528					4602396	13.2831	40
145.094					5749155	13.1711	41
811.157					2138939	13.0988	42
367.882					2461242	13.0319	43
704.191					10469276	12.9152	44
894.138					2409784	12.8372	45
101.053					2544402	12.6856	46
616.5					3014902	12.6327	47
789.175					2589288	12.4211	48
88.1128					900761	12.4085	49
456.836					4820939	12.1313	50
416.841					5125597	12.0074	51
832.138					3066321	11.7276	52
532.518					5190231	11.5999	53
287.223	FA 16:0;O2	C16H32O4	[M-H]-	-0.348162	6808150	11.5811	54
152.038	2-Fluoroadenine	C5H4FN5	[M-H]-	-0.657732	837888	11.4714	55
113.16					822284	11.38	56
612.795					3606292	11.3265	57
379.872					1575979	11.3264	58
347.886					3297464	11.2731	59
294.904					48322459	10.6195	60
135.165					3743631	10.6053	61
594.78					2254271	10.5979	62
873.156					1536397	10.2364	63
727.175					5483320	10.2254	64
643.192					6414395	10.1359	65
352.863					2862287	9.94186	66
428.851					3008398	9.74921	67
334.897					33907223	9.68498	68
105.159					684356	9.66838	69
158.081	2-Pivalamidoacetic acid	C7H13NO3	[M-H]-	-9.48882	1051612	9.15441	70
757.173					1794511	9.08014	71
493.528					3516809	9.03619	72
499.532					5386283	8.87839	73
350.871					8967240	8.78334	74
393.569					6972856	8.36701	75
524.528					2304160	8.34671	76
156.06					5412818	8.33597	77
788.174					5229874	8.23853	78
566.518					2096217	7.67576	79
640.779					1377587	7.60923	80
454.538					3924749	7.4935	81
726.173					15217047	7.45822	82
546.824					2534767	7.23421	83
187.097	1,9-Nonanedioic acid	C9H16O4	[M-H]-	-1.60344	4312736	7.17883	84
497.522					1395270	7.15536	85
228.932					37351859	7.11268	86
535.519					2778736	6.92693	87
620.208					39310604	6.83048	88
735.511	PG 33:0	C39H77O10P	[M-H]-	-9.38123	1332981	6.80426	89
468.546					1815641	6.65224	90
482.538					3056146	6.5645	91
330.875					3022690	6.56247	92
510.536					1568950	6.51233	93
375.867					1707268	6.48287	94
647.498	LPA 33:0	C36H73O7P	[M-H]-	-6.64095	1082371	6.4509	95
270.252					4845956	6.38814	96
697.291					1154117	6.32331	97
662.2					5906630	6.04841	98
895.14					1183219	6.04628	99
450.831					4561639	6.02044	100
762.145					1433928	5.9504	101
571.505					1558157	5.82947	102
181.071	Sugar Alcohol	C6H14O6	[M-H20-H]-	-2.76134	1959257	5.63825	103
760.676					1063966	5.33964	104
621.211					12388868	5.30941	105
630.492	HexCer 29:0;O2	C35H69NO8	[M-H]-	-4.9168	1663178	5.30492	106
830.163					882232	5.23388	107
1153.49					2584207	5.14789	108
718.179					1904343	4.9843	109
651.208					3235912	4.95703	110
771.157					987677	4.8487	111
529.515					1738094	4.78715	112
737.164					1033724	4.72834	113
501.521					1440442	4.71031	114
512.519					2299943	4.6764	115
304.875					2019847	4.66001	116
914.139	CoA 6:1;O	C27H44N7O18P3S	[M+Cl]-	2.62542	700914	4.64901	117
760.172					1435197	4.58142	118
627.49					2087209	4.47969	119
748.155					4076038	4.47536	120
410.839					2582419	4.47235	121
802.161					931368	4.43123	122
574.509					3100962	4.35477	123
588.5					1633064	4.22076	124
691.181					748120	4.14512	125
935.152					647826	3.98814	126
118.177					671563	3.92149	127
582.497					1436189	3.90944	128
684.183					2269172	3.89724	129
470.528					2084246	3.88065	130
102.899					1589053	3.82616	131
174.054					2980313	3.81523	132
833.144					1325124	3.79614	133
431.54					1434962	3.64558	134
459.536					1913462	3.5826	135
572.774					1269732	3.52027	136
804.144					1121667	3.48852	137
598.226					52149349	3.44647	138
715.182					2966725	3.35911	139
816.156					1816664	3.34606	140
770.139					1218648	3.32853	141
605.505	WE 39:4	C39H70O2		-2.47727	1359453	3.28247	142
540.82					1844117	3.26631	143
386.851					1411064	3.21933	144
872.154	CoA 7:3	C28H42N7O17P3S	[M-H]-	4.35703	2805861	3.20392	145
652.79					869238	3.19839	146
516.802					1526609	3.18337	147
328.891					3468751	3.18278	148
1062.1					662643	3.16126	149
642.19					18736751	3.1523	150
976.11					957460	3.15163	151
487.524					2787757	3.09705	152
464.534					953697	2.98022	153
938.105					742967	2.95548	154
344.868					6081290	2.92692	155
925.135					652046	2.85573	156
373.573					2787578	2.79598	157
818.152					812482	2.76939	158
743.153					875327	2.70523	159
917.128					632045	2.70076	160
518.522					724348	2.68099	161
127.045					1296736	2.64892	162
844.151					734868	2.63519	163
728.178					1231892	2.60267	164
901.137					541993	2.58249	165
959.13					478016	2.56653	166
59.0568					924777	2.56019	167
624.488	Cer 36:3;O6	C36H67NO7	[M-H]-	5.76472	1311944	2.54632	168
128.176					5306264	2.54515	169
583.506					740571	2.5412	170
723.17					918448	2.53978	171
476.533					883372	2.53559	172
855.138					712570	2.50389	173
504.518					1654405	2.48618	174
860.129					660288	2.45968	175
749.164					1786849	2.4512	176
805.148					604596	2.43618	177
592.218					2325908	2.43201	178
651.71					2165220	2.42726	179
472.812					1261246	2.4159	180
74.0644					460473	2.37818	181
485.54					1134635	2.35522	182
298.943					2428101	2.28688	183
826.131					835762	2.24897	184
698.293					605771	2.16577	185
819.164					565837	2.10497	186
607.491					1016483	2.08131	187
779.155					1230744	2.05298	188
496.53					1585929	2.04936	189
905.126					550061	2.04036	190
903.147	2-amino-5-oxocyclohex-1-enecarbonyl-CoA	C28H43N8O18P3S	[M-H]-	-9.30081	485829	2.03439	191
764.138					926476	2.03186	192
888.128	CoA 4:0;O	C25H42N7O18P3S	[M+Cl]-	7.20617	702071	2.01284	193
639.241					1384700	2.01092	194
910.116					575822	2.00822	195
448.541					1084028	1.98169	196
956.136					1209102	1.97807	197
644.203					1310607	1.92186	198
891.133					437686	1.92017	199
902.132	CoA 5:0;O	C26H44N7O18P3S	[M+Cl]-	-5.87497	495019	1.90461	200
916.116	CoA 5:1;O2	C26H42N7O19P3S	[M+Cl]-	0.109156	1069682	1.89036	201
695.17					1601134	1.8769	202
833.666	TG 51:7	C54H90O6	[M-H]-	-0.599761	438042	1.86187	203
599.228					17391014	1.81284	204
1009.11					463293	1.80226	205
383.858					2682829	1.78773	206
1040.12					762821	1.77249	207
611.283					3128197	1.77155	208
86.0576					418868	1.74286	209
552.515					2664314	1.72638	210
848.12					1043779	1.71847	211
609.217					1622420	1.69274	212
706.194					942122	1.67619	213
560.503					939056	1.63659	214
665.176					775317	1.63488	215
59.2769					524543	1.61796	216
462.526					1501101	1.60524	217
596.496					990448	1.54339	218
883.143					679240	1.53478	219
404.837					1606319	1.50947	220
908.129	CoA 7:3	C28H42N7O17P3S	[M+Cl]-	2.42256	528924	1.4986	221
954.106					385307	1.49279	222
1186.09					417377	1.49205	223
55.6733					522988	1.48242	224
543.508					902094	1.47681	225
807.153					559453	1.45162	226
795.175					881931	1.45101	227
776.154					537863	1.44232	228
652.79					1259061	1.43003	229
808.16					432969	1.42529	230
1047.11					321960	1.40676	231
876.115					711482	1.39888	232
989.109					386764	1.39109	233
754.172					657329	1.3777	234
742.148					2084380	1.36108	235
923.127					479723	1.35292	236
354.858					1126664	1.34996	237
967.629	PI 44:5	C53H93O13P	[M-H]-	0.620073	466486	1.3246	238
54.6347					535376	1.31323	239
53.2339					550138	1.27127	240
1077.3					261673	1.26937	241
52.8088					579742	1.26532	242
886.144	CoA 5:0	C26H44N7O17P3S	[M+Cl]-	2.59551	546568	1.26143	243
63.9734					519144	1.2487	244
1000.1					588526	1.24341	245
50.8294					635053	1.22209	246
1175.47					1648547	1.21582	247
790.165					871352	1.20953	248
1166.08					329895	1.18961	249
934.154	CoA 8:3;O3	C29H44N7O20P3S	[M-H]-	4.49604	1059041	1.18145	250
66.3224					495135	1.15582	251
161.091					639974	1.14464	252
77.4566					403134	1.13723	253
848.12					652000	1.1021	254
71.5374					462913	1.09637	255
1124.09					489845	1.08301	256
1102.11					461792	1.05817	257
51.1102					549586	1.03114	258
57.3341					542396	1.02565	259
1136.08					294543	0.974746	260
1054.1					364594	0.973476	261
71.0081					679779	0.963928	262
74.5943					412419	0.941291	263
66.9653					479192	0.929735	264
585.5					2471095	0.928424	265
68.5997					489855	0.922152	266
857.454					378913	0.910866	267
1051.1					387810	0.909528	268
1068.1					364475	0.904552	269
944.111	CoA 6:2;O3	C27H42N7O20P3S	[M+Cl]-	-0.741439	531072	0.897719	270
1120.08					292584	0.896386	271
57.7895					522620	0.89418	272
877.122					494067	0.890402	273
973.114					331635	0.889649	274
96.0943					765800	0.877261	275
1090.1					354717	0.873337	276
79.9775					450305	0.851154	277
861.15					445691	0.845299	278
61.3549					491873	0.837933	279
1125.09					370276	0.837487	280
957.137					658972	0.829824	281
71.5374					479338	0.829267	282
821.648	TG 47:3	C50H90O6	[M+Cl]-	6.20704	1494564	0.822895	283
97.9628					400130	0.821997	284
55.4412					544422	0.808151	285
1108.3					398670	0.806515	286
945.131					402322	0.805712	287
1018.13					497240	0.785966	288
878.146					468777	0.76343	289
81.0735					396982	0.737462	290
658.168					2006845	0.724896	291
993.318					412272	0.704654	292
951.326					509043	0.690269	293
1030.1					346144	0.68982	294
106.073					366188	0.673538	295
1035.31					395613	0.671586	296
1065.8					393853	0.662492	297
1146.08					408364	0.662202	298
891.451					409584	0.657879	299
740.16					1414397	0.641042	300
81.5814					397792	0.640325	301
932.111	CoA 5:1;O3	C26H42N7O20P3S	[M+Cl]-	-0.214567	402617	0.628334	302
981.826					479153	0.626519	303
1046.11					330366	0.620175	304
75.3012					423830	0.595252	305
906.138					436367	0.589615	306
799.164					1058759	0.588862	307
69.6448					419621	0.587677	308
241.217	FA 15:0	C15H30O2	[M-H]-	0.414564	100061284	0.57774	309
1056.09					311746	0.571844	310
1131.51					3075924	0.562588	311
846.131					611909	0.554349	312
918.357					496621	0.538207	313
1006.11					412592	0.532359	314
1085.6					353169	0.525753	315
994.099					373008	0.522482	316
1041.12					457100	0.511858	317
107.896					328986	0.504951	318
1097.31					390843	0.50331	319
1045.09					341218	0.493049	320
1162.07					284950	0.482481	321
1057.09					304678	0.482481	322
1104.09					346720	0.479806	323
53.7397					562427	0.460149	324
1169.07					298189	0.44771	325
1141.08					270126	0.44676	326
390.567					1324598	0.431802	327
1073.09					340053	0.423061	328
76.1086					450896	0.416222	329
990.123					373695	0.413123	330
1079.09					304973	0.412038	331
1029.11					342735	0.403428	332
107.083					548328	0.385742	333
1084.08					380290	0.383392	334
1130.09					302436	0.378863	335
84.1387					397197	0.378027	336
1015.1					277739	0.364532	337
90.048					384259	0.364459	338
1139.3					341555	0.356743	339
1055.32					391761	0.344008	340
1119.29					353711	0.340175	341
1135.08					360808	0.339905	342
929.346					669076	0.33556	343
1116.09					335020	0.321969	344
1024.32					516805	0.317702	345
984.118					427924	0.305241	346
57.0155					1896317	0.305134	347
900.138					699284	0.301726	348
1174.07					308595	0.29135	349
1059.1					319098	0.278928	350
982.622					333791	0.253885	351
1064.09					288809	0.247642	352
1132.51					1944331	0.246844	353
1158.08					285534	0.236333	354
1150.29					350941	0.22584	355
972.112					417578	0.212224	356
1063.1					378793	0.193887	357
947.12					396001	0.192474	358
1020.11					497240	0.187632	359
678.168					979828	0.176837	360
1147.08					259969	0.176375	361
821.146					780712	0.174492	362
936.13					587967	0.164	363
960.346					469655	0.15333	364
1085.09					353169	0.149358	365
1143.08					294806	0.146638	366
1002.34					389225	0.128738	367
1188.07					296550	0.101572	368
996.115					290636	0.0966051	369
813.156					871385	0.0952603	370
1044.08					394232	0.0783497	371
794.173					1607274	0.0682076	372
1170.08					240946	0.0657735	373
1114.09					333508	0.0650329	374
1013.33					441194	0.0294437	375
77.0269					1955589	0.0192447	376
975.115					348560	0.0135271	377
964.125	CoA 9:5;O2	C30H42N7O19P3S	[M+Cl]-	8.81629	358002	0.0102135	378

## Sheet: Segment 2
m/z	Identification	Molecular Formula	Adduct	Mass Accuracy (ppm)	Total Abundance	Tstatistic (Contribution to Segment)	Tstatistic Rank
188.939					57442691	81.0216	1
215.124					3929205	80.3741	2
555.264					69829833	78.3438	3
598.226					52149349	72.8128	4
228.932					37351859	72.0369	5
162.958					20567651	71.8564	6
154.945					50477894	71.116	7
294.904					48322459	71.0586	8
620.208					39310604	68.9657	9
577.246					23695670	66.3337	10
334.897					33907223	65.1568	11
599.228					17391014	61.593	12
177.036					8056498	59.9643	13
301.217	FA 20:5	C20H30O2	[M-H]-	-0.331987	5634437	58.5578	14
117.05	Trimethylthiourea	C4H10N2S	[M-H]-	4.27169	3646948	56.8999	15
191.055	Heptose Sugar	C7H14O7	[M-H20-H]-	-1.04682	3006154	56.3066	16
400.867					26095584	54.1941	17
195.052					6209655	53.7757	18
172.957					26472741	53.5659	19
139.003	2-Maleylacetate	C6H6O5	[M-H20-H]-	1.43881	5762511	52.3818	20
621.211					12388868	51.0573	21
244.908					7321095	49.5932	22
426.554					13833119	48.9534	23
123.126					7017377	48.8156	24
642.19					18736751	47.3067	25
204.913					6235549	47.13	26
350.871					8967240	45.781	27
238.904					5641815	45.7334	28
726.173					15217047	44.7268	29
446.551					11298539	43.698	30
434.854					4593958	43.311	31
137.022					6347388	43.2469	32
479.537					11290564	41.4404	33
643.192					6414395	40.4963	34
322.888					3385317	40.4645	35
554.262					202748494	40.3555	36
704.191					10469276	40.2683	37
232.925					9225803	40.1159	38
576.244					67479800	39.0272	39
328.891					3468751	38.9123	40
440.86					9242515	38.4665	41
95.0409					7687406	37.4807	42
156.06					5412818	37.1216	43
393.569					6972856	36.0729	44
99.1148					3075673	35.2924	45
578.25					4582884	35.2491	46
416.841					5125597	34.1319	47
179.055	Hexose Sugar	C6H12O6	[M-H20-H]-	-3.35092	3447867	33.0992	48
344.868					6081290	32.7207	49
727.175					5483320	32.5133	50
223.028					4074560	32.337	51
600.231		C32H39NO8	[M+Cl]-	-9.16313	3476919	32.0496	52
556.268					13854143	30.5697	53
174.054					2980313	30.5689	54
143.105					2221900	30.4953	55
224.907					2704970	29.3329	56
171.138	FA 10:0	C10H20O2	[M-H]-	-8.76488	7018836	29.0787	57
506.831					5763287	29.0267	58
705.193					4307813	27.9479	59
456.836					4820939	27.9402	60
532.518					5190231	27.8435	61
614.203					3466924	27.383	62
111.075					1947403	27.0951	63
499.532					5386283	26.811	64
330.875					3022690	26.6103	65
574.509					3100962	25.6792	66
1131.51					3075924	25.623	67
151.11					1052022	25.1541	68
157.085					7592545	24.5895	69
217.043					3714456	24.4676	70
748.155					4076038	24.0516	71
612.795					3606292	23.9905	72
788.174					5229874	23.9385	73
454.538					3924749	23.2202	74
521.528					4602396	23.1739	75
749.164					1786849	22.6458	76
622.216					2394367	22.2874	77
636.184					2887256	22.2842	78
146.043					2591544	22.2383	79
422.843					1508002	22.2362	80
262.92					2815254	22.0802	81
482.538					3056146	22.073	82
715.182					2966725	21.9428	83
493.528					3516809	21.9317	84
352.863					2862287	21.7461	85
487.524					2787757	21.6287	86
347.886					3297464	21.3862	87
410.839					2582419	21.2859	88
298.943					2428101	20.9538	89
662.2					5906630	20.3784	90
450.831					4561639	20.1246	91
832.138					3066321	20.0458	92
651.208					3235912	20.0315	93
592.218					2325908	19.6071	94
733.497	PG 33:1	C39H75O10P	[M-H]-	-6.95299	1741843	19.3934	95
673.189					4562061	19.3821	96
810.154					4125477	19.2459	97
373.573					2787578	19.1789	98
768.165					1917468	18.6163	99
664.171					2166809	18.6108	100
77.0269					1955589	18.563	101
594.78					2254271	18.1432	102
1153.49					2584207	17.8602	103
789.175					2589288	17.6266	104
129.042					1129658	17.588	105
93.0267					5745403	17.5224	106
695.17					1601134	17.1343	107
128.176					5306264	16.8727	108
488.815					1605874	16.6287	109
428.851					3008398	16.6282	110
651.71					2165220	16.6106	111
552.515					2664314	16.1235	112
524.528					2304160	16.092	113
383.858					2682829	15.7896	114
119.034	2,3-Dihydroxybutanoic acid	C4H8O4	[M-H]-	-8.40096	1366934	15.6553	115
616.5					3014902	15.6243	116
742.148					2084380	15.4197	117
57.0155					1896317	15.3105	118
718.179					1904343	15.2258	119
234.923					1420529	15.1374	120
872.154	CoA 7:3	C28H42N7O17P3S	[M-H]-	4.35703	2805861	14.995	121
894.138					2409784	14.9657	122
367.882					2461242	14.837	123
658.168					2006845	14.8215	124
1154.5					259969	14.7091	125
529.515					1738094	14.6219	126
101.053					2544402	14.5364	127
304.875					2019847	14.5217	128
1132.51					1944331	14.5176	129
60.9757					2940893	14.3556	130
611.283					3128197	14.3472	131
766.172					1954457	14.1438	132
250.145					2197346	14.1048	133
811.157					2138939	14.0208	134
190.044					1573981	13.8106	135
316.879					1513105	13.6991	136
470.528					2084246	13.5129	137
145.094					5749155	13.3504	138
566.518					2096217	13.2508	139
563.519					3605630	13.2324	140
550.792					1220796	12.7506	141
108.895					1059115	12.7247	142
627.49					2087209	12.6631	143
684.183					2269172	12.6387	144
62.1311					4582758	12.5531	145
734.496	PE O-34:3	C39H74NO7P	[M+Cl]-	8.03272	973404	12.4221	146
794.173					1607274	12.392	147
816.156					1816664	12.3155	148
512.519					2299943	12.2823	149
770.139					1218648	12.1502	150
728.178					1231892	12.0726	151
115.049					781392	12.0391	152
516.802					1526609	12.0218	153
404.837					1606319	11.8476	154
757.173					1794511	11.803	155
535.519					2778736	11.7329	156
504.518					1654405	11.7191	157
1175.47					1648547	11.5991	158
644.203					1310607	11.5902	159
540.82					1844117	11.5458	160
762.145					1433928	11.4737	161
459.536					1913462	11.3885	162
546.824					2534767	11.3419	163
740.16					1414397	11.2642	164
582.497					1436189	11.1619	165
1109.3					2184581	11.0672	166
640.779					1377587	11.0048	167
634.203					1423727	10.9935	168
670.186					1476929	10.9766	169
760.172					1435197	10.9514	170
682.202					1703686	10.8669	171
168.144					3306554	10.7155	172
1176.48					1111825	10.6484	173
609.217					1622420	10.6312	174
375.867					1707268	10.5139	175
624.488					1311944	10.4956	176
873.156					1536397	10.4899	177
501.521					1440442	10.3623	178
1110.53					1344466	10.3356	179
448.541					1084028	10.1157	180
386.851					1411064	10.035	181
472.812					1261246	9.9236	182
83.0386					1209220	9.90888	183
630.492					1663178	9.74822	184
833.144					1325124	9.74349	185
468.546					1815641	9.66896	186
588.5					1633064	9.54575	187
390.567					1324598	9.41727	188
821.648	TG 47:3	C50H90O6	[M+Cl]-	6.20704	1494564	9.39301	189
362.882					1433342	8.77374	190
652.79					1259061	8.75281	191
804.144					1121667	8.54304	192
760.676					1063966	8.49297	193
127.045					1296736	8.41394	194
1197.45					781498	8.4014	195
462.526					1501101	8.31444	196
779.155					1230744	8.31032	197
431.54					1434962	8.3019	198
764.138					926476	8.08216	199
496.53					1585929	7.92309	200
572.774					1269732	7.90196	201
838.14					1131832	7.90079	202
719.48	PG 32:1	C38H73O10P	[M-H]-	-9.86824	2489791	7.88367	203
795.175					881931	7.81381	204
510.536					1568950	7.79588	205
596.496					990448	7.60676	206
737.164					1033724	7.53989	207
485.54					1134635	7.4833	208
637.184					1147966	7.46877	209
956.136					1209102	7.37157	210
121.166					1352796	7.34094	211
895.14					1183219	7.27774	212
605.505	WE 39:4	C39H70O2		-2.47727	1359453	7.27752	213
976.11					957460	7.1885	214
526.776					784670	7.17677	215
418.837					944516	7.16268	216
1133.52					817387	7.07744	217
354.858					1126664	7.06311	218
665.176					775317	6.91041	219
87.0867					922418	6.8928	220
771.157					987677	6.72904	221
639.241					1384700	6.61583	222
476.533					883372	6.51192	223
848.12					1043779	6.51154	224
689.482	PG O-31:2	C37H71O9P	[M-H]-	8.26708	882366	6.44889	225
652.79					869238	6.43932	226
585.5					2471095	6.34166	227
813.156					871385	6.22698	228
560.503					939056	6.10162	229
802.161					931368	6.08593	230
543.508					902094	6.02515	231
497.522					1395270	5.93433	232
916.116	CoA 5:1;O2	C26H42N7O19P3S	[M+Cl]-	0.109156	1069682	5.85043	233
1155.5					668074	5.7423	234
464.534					953697	5.6844	235
934.154	CoA 8:3;O3	C29H44N7O20P3S	[M-H]-	4.49604	1059041	5.59293	236
615.206					1077784	5.52498	237
138.016					1221783	5.374	238
826.131					835762	5.25025	239
852.149		C25H38N7O18P3S1	[M-H]-	5.39812	805618	5.19613	240
940.336					667023	5.11084	241
743.153					875327	5.11076	242
607.491					1016483	5.08849	243
206.912					626121	5.0363	244
697.291					1154117	4.93739	245
676.204					620342	4.85242	246
571.505					1558157	4.84799	247
938.105					742967	4.75557	248
863.138					669403	4.74205	249
799.164					1058759	4.73505	250
706.194					942122	4.69141	251
754.172					657329	4.64977	252
691.181					748120	4.64824	253
817.158					879619	4.64597	254
647.498	PA O-33:0	C36H73O7P	[M-H]-	-6.64095	1082371	4.62922	255
723.17					918448	4.61288	256
790.165					871352	4.5765	257
818.152					812482	4.57563	258
876.115					711482	4.56826	259
830.163					882232	4.54889	260
678.168					979828	4.4567	261
96.0943					765800	4.43142	262
888.128	CoA 4:0;O	C25H42N7O18P3S	[M+Cl]-	7.20617	702071	4.36459	263
860.129					660288	4.25891	264
821.146					780712	4.24373	265
844.151					734868	4.13252	266
846.131					611909	4.09512	267
841.154					866081	4.07791	268
855.138					712570	3.97839	269
900.138					699284	3.95747	270
930.687					629617	3.95103	271
518.522					724348	3.93658	272
854.125					812677	3.92424	273
929.346					669076	3.9025	274
123.984					1429113	3.85607	275
772.182					827477	3.80671	276
839.142					633138	3.72737	277
602.79					641880	3.72706	278
883.143					679240	3.62129	279
379.872					1575979	3.58568	280
782.152					689782	3.56568	281
1198.26					509507	3.40048	282
819.164					565837	3.36886	283
666.473					784015	3.33398	284
1040.12					762821	3.31777	285
914.139	CoA 6:1;O	C27H44N7O18P3S	[M+Cl]-	2.62542	700914	3.30404	286
1062.1					662643	3.29382	287
776.154					740068	3.19915	288
796.169					563809	3.16203	289
805.148					604596	3.12893	290
848.12					652000	3.07514	291
692.172					733307	3.06852	292
960.346					469655	3.06585	293
729.177					521869	3.05813	294
791.171					565710	2.99794	295
910.116					575822	2.81998	296
776.154					537863	2.72041	297
711.473	PA 34:0	C37H73O8P	[M+Cl]-	-1.40554	850097	2.70514	298
951.326					509043	2.69234	299
874.143					590893	2.67386	300
936.13					587967	2.67294	301
807.153					559453	2.5155	302
1000.1					588526	2.50685	303
878.146					468777	2.49461	304
920.11					645002	2.47298	305
908.129	CoA 7:3	C28H42N7O17P3S	[M+Cl]-	2.42256	528924	2.46929	306
925.135					652046	2.46405	307
583.506					740571	2.42277	308
923.127					479723	2.39718	309
935.152					647826	2.39028	310
906.138					436367	2.35414	311
918.357					496621	2.33599	312
901.137					541993	2.28727	313
981.826					479153	2.24304	314
886.144	CoA 5:0	C26H44N7O17P3S	[M+Cl]-	2.59551	546568	2.23975	315
917.128					632045	2.16766	316
89.0876					2520188	2.12655	317
905.126					550061	2.11812	318
833.666	TG 51:7	C54H90O6	[M-H]-	-0.599761	438042	2.10078	319
1024.32					516805	2.07778	320
971.337					527740	2.07552	321
1111.55					624212	2.0607	322
158.081	2-Pivalamidoacetic acid	C7H13NO3	[M-H]-	-9.48882	1051612	1.99068	323
877.122					494067	1.95841	324
903.147	2-amino-5-oxocyclohex-1-enecarbonyl-CoA	C28H43N8O18P3S	[M-H]-	-9.30081	485829	1.94715	325
992.817					404630	1.89984	326
967.629	PI 44:5	C53H93O13P	[M-H]-	0.620073	466486	1.84915	327
957.137					658972	1.84571	328
944.111	CoA 6:2;O3	C27H42N7O20P3S	[M+Cl]-	-0.741439	531072	1.79384	329
1009.11					463293	1.76149	330
1002.34					389225	1.73267	331
773.48	PA 39:4	C42H75O8P	[M+Cl]-	-12.7993	508239	1.70063	332
1035.31					395613	1.65592	333
78.9913					616418	1.63513	334
866.14					564796	1.63207	335
1001.11					420614	1.60001	336
940.838					388269	1.58227	337
601.235					586936	1.57709	338
1124.09					489845	1.52747	339
1028.1					403194	1.50828	340
149.043					870835	1.49609	341
993.318					412272	1.49172	342
100.281					481631	1.48023	343
987.127					384223	1.46986	344
1006.11					412592	1.45294	345
990.123					373695	1.42715	346
1055.32					391761	1.42345	347
808.16					432969	1.39197	348
1135.08					360808	1.3512	349
792.454	PS 34:3	C40H72NO10P	[M+Cl]-	-6.5619	412872	1.34974	350
1097.31					390843	1.31973	351
998.117					432904	1.2828	352
902.132	CoA 5:0;O	C26H44N7O18P3S	[M+Cl]-	-5.87497	495019	1.27648	353
912.134					336718	1.2437	354
1102.11					461792	1.23771	355
568.499					502904	1.23144	356
945.131					402322	1.21231	357
1060.09					296223	1.17881	358
1071.61					303116	1.17524	359
897.138					461372	1.17002	360
1192.28					342768	1.16001	361
1020.11					497240	1.15873	362
1082.1					360538	1.13828	363
1013.33					441194	1.12719	364
107.083					548328	1.12583	365
1018.13					497240	1.12071	366
1065.8					393853	1.11415	367
911.127					365395	1.07206	368
1073.09					340053	1.04385	369
984.118					427924	1.04287	370
994.099					373008	1.02469	371
891.133					437686	0.971459	372
1029.11					342735	0.961081	373
71.0081					679779	0.956332	374
1045.09					341218	0.953385	375
954.106					385307	0.950458	376
1044.08					394232	0.929791	377
1084.08					380290	0.902437	378
1024.82					315409	0.888678	379
1119.29					353711	0.877558	380
700.484	PE 33:2	C38H72NO8P	[M-H]-	-11.9917	1083637	0.87639	381
1108.3					398670	0.875464	382
1048.1					301118	0.863091	383
1088.29					287063	0.841748	384
698.293					605771	0.832948	385
989.109					386764	0.820243	386
1074.1					316071	0.809386	387
1014.1					340030	0.807649	388
135.165					3743631	0.802913	389
962.129					372844	0.797673	390
961.104					327668	0.754537	391
861.15					445691	0.715437	392
889.132					385014	0.71478	393
982.622					333791	0.707894	394
975.115					348560	0.707745	395
1059.1					319098	0.704236	396
880.144	CoA 5:1;O2	C26H42N7O19P3S	[M-H]-	4.54471	405106	0.69669	397
1085.09					353169	0.688717	398
973.114					331635	0.676546	399
964.125	CoA 9:5;O2	C30H42N7O19P3S	[M+Cl]-	8.81629	358002	0.657148	400
1051.1					387810	0.644492	401
118.177					671563	0.637303	402
932.111	CoA 5:1;O3	C26H42N7O20P3S	[M+Cl]-	-0.214567	402617	0.633646	403
1139.3					341555	0.589524	404
1054.1					364594	0.580121	405
1066.81					281684	0.569784	406
1186.09					417377	0.550878	407
1188.07					296550	0.531016	408
995.11					291955	0.521376	409
972.112					417578	0.514761	410
1063.1					378793	0.478436	411
857.454					378913	0.466979	412
976.11	CoA 6:2;O5	C27H42N7O22P3S	[M+Cl]-	8.91293	308244	0.45028	413
1158.08					285534	0.435012	414
1085.6					353169	0.425826	415
1064.09					288809	0.422739	416
702.193					511348	0.420079	417
1035.81	TG 63:8	C66H112O6	[M+Cl]-	-4.53751	271020	0.4191	418
1114.09					333508	0.416957	419
947.12					396001	0.412958	420
1077.3					261673	0.399426	421
1194.77					232821	0.398131	422
1130.09					302436	0.390813	423
1068.1					364475	0.388062	424
1169.07					298189	0.387213	425
1030.1					346144	0.374763	426
1069.1					304686	0.35899	427
1031.1					312220	0.346122	428
959.13					478016	0.343825	429
1150.29					350941	0.339387	430
1116.09					335020	0.328307	431
1160.28					322703	0.327419	432
1041.12					457100	0.320006	433
1146.08					408364	0.295364	434
1121.08					253736	0.274486	435
1162.07					284950	0.256349	436
868.121					386192	0.236329	437
1113.09					304156	0.231965	438
1198.76					258808	0.231042	439
1192.77					273649	0.229875	440
1079.09					304973	0.226925	441
1140.07					287799	0.187221	442
1163.07					244350	0.170237	443
996.115					290636	0.163076	444
1141.08					227985	0.16303	445
1074.61					261673	0.126691	446
1015.1					277739	0.125667	447
1174.07					308595	0.124786	448
1007.11					314128	0.111484	449
1078.08					314532	0.0733396	450
62.4189					475172	0.0618598	451
1004.09					266900	0.0460526	452
1093.09					371784	0.0315429	453
1080.1					252017	0.0187483	454
1127.09					319411	0.0180574	455
1095.08					229909	0.0126347	456
1167.07					282816	0.00200899	457

## Sheet: Segment 3
m/z	Identification	Molecular Formula	Adduct	Mass Accuracy (ppm)	Total Abundance	Tstatistic (Contribution to Segment)	Tstatistic Rank
253.217	FA 16:1	C16H30O2	[M-H]-	-1.97459	5572004	54.894	1
679.455	PG 29:0	C35H69O10P	[M-H]-	-0.019133	1574058	37.1329	2
693.467	PG 30:0	C36H71O10P	[M-H]-	-5.33551	1823423	34.9598	3
707.482	PG 31:0	C37H73O10P	[M-H]-	-7.06732	1530297	33.6945	4
168.144					3306554	32.7971	5
269.248	FA 17:0	C17H34O2	[M-H]-	-1.85702	24954647	29.4397	6
93.0267					5745403	29.4103	7
270.252					4845956	22.8994	8
694.469					1000000	22.4068	9
731.484	PG 33:2	C39H73O10P	[M-H]-	-3.41771	2147798	20.0578	10
301.217	FA 20:5	C20H30O2	[M-H]-	-0.331987	5634437	18.9366	11
128.176					5306264	18.0976	12
89.0876					2520188	14.0091	13
181.071	Sugar Alcohol	C6H14O6	[M-H20-H]-	-2.76134	1959257	13.476	14
151.11					1052022	12.2312	15
745.498	PG 34:2	C40H75O10P	[M-H]-	-5.63382	4166670	11.8125	16
746.502	HexCer 34:3;O3	C40H73NO9	[M+Cl]-	5.7602	1801630	11.4751	17
146.043					9384029	10.9324	18
279.233	FA 18:2	C18H32O2	[M-H]-	-1.79062	75565538	9.92881	19
129.042					1129658	9.82366	20
715.472	PG O-30:0	C36H73O9P	[M+Cl]-	4.47257	3982475	9.72852	21
102.899					1589053	8.29999	22
117.05	Trimethylthiourea	C4H10N2S	[M-H]-	4.27169	3646948	8.28997	23
555.264					69829833	8.03428	24
434.854					4593958	7.10081	25
686.473	PE 32:2	C37H70NO8P	[M-H]-	-5.09852	1446857	6.92432	26
213.185	FA 13:0	C13H26O2	[M-H]-	-2.34538	9370998	6.66282	27
642.19					18736751	6.59461	28
294.904					48322459	6.44041	29
322.888					3385317	6.29758	30
810.154					4125477	6.2081	31
719.48	PG 32:1	C38H73O10P	[M-H]-	-9.86824	2489791	6.17378	32
177.036					8056498	6.1291	33
721.497	PG 32:0	C38H75O10P	[M-H]-	-7.20723	2146511	6.03868	34
162.958					20567651	5.94278	35
700.484	PE 33:2	C38H72NO8P	[M-H]-	-11.9917	1083637	5.78672	36
195.052					6209655	5.7152	37
139.003	2-Maleylacetate	C6H6O5	[M-H20-H]-	1.43881	5762511	5.62332	38
578.25					4582884	5.47141	39
204.913					6235549	5.03073	40
99.1148					3075673	4.60649	41
171.138	FA 10:0	C10H20O2	[M-H]-	-8.76488	7018836	4.57182	42
228.932					37351859	4.27575	43
621.211					12388868	4.25658	44
592.218					2325908	4.10698	45
872.154	CoA 7:3	C28H42N7O17P3S	[M-H]-	4.35703	2805861	4.08699	46
188.939					57442691	4.03434	47
636.184					2887256	3.97387	48
215.124					3929205	3.93308	49
554.262					202748494	3.87245	50
577.246					23695670	3.75907	51
135.165					3743631	3.57123	52
766.172					1954457	3.48546	53
748.155					4076038	3.43853	54
622.216					2394367	3.22444	55
821.648	TG 47:3	C50H90O6	[M+Cl]-	6.20704	1494564	3.1916	56
123.126					7017377	3.04701	57
634.203					1423727	3.04599	58
1132.51					1944331	2.69411	59
143.105					2221900	2.69349	60
615.206					1077784	2.66647	61
556.268					13854143	2.62325	62
238.904					5641815	2.55114	63
334.897					33907223	2.43142	64
223.028					4074560	2.36108	65
422.843					1508002	2.3522	66
244.908					7321095	2.05856	67
599.228					17391014	1.99103	68
799.164					1058759	1.99048	69
666.473					784015	1.9342	70
328.891					3468751	1.93216	71
816.156					1816664	1.91491	72
209.077					1367680	1.90946	73
740.16					1414397	1.87472	74
838.14					1131832	1.81285	75
772.182					827477	1.68724	76
193.159					604828	1.66798	77
78.9913					616418	1.62959	78
550.792					1220796	1.59802	79
788.174					5229874	1.32835	80
362.882					1433342	1.27913	81
662.2					5906630	1.06441	82
614.203					3466924	0.967406	83
854.125					812677	0.962442	84
271.227	FA 16:0;O	C16H32O3	[M-H]-	-1.84347	3657088	0.886758	85
119.034	2,3-Dihydroxybutanoic acid	C4H8O4	[M-H]-	-8.40096	1366934	0.879591	86
57.0155					1896317	0.865544	87
600.231		C32H39NO8	[M+Cl]-	-9.16313	3476919	0.819175	88
287.223	FA 16:0;O2	C16H32O4	[M-H]-	-0.348162	6808150	0.800978	89
848.12					1043779	0.772446	90
711.473	PA 34:0	C37H73O8P	[M+Cl]-	-1.40554	850097	0.731419	91
627.49					2087209	0.72471	92
111.075					1947403	0.60909	93
161.091					639974	0.57728	94
934.154	CoA 8:3;O3	C29H44N7O20P3S	[M-H]-	4.49604	1059041	0.533662	95
262.92					2815254	0.531522	96
390.567					1324598	0.522432	97
1154.5					259969	0.519508	98
620.208					39310604	0.5152	99
670.186					1476929	0.462352	100
776.154					740068	0.421387	101
87.0867					922418	0.416082	102
794.173					1607274	0.40707	103
817.158					879619	0.389356	104
726.173					15217047	0.371863	105
488.815					1605874	0.309513	106
782.152					689782	0.26301	107
472.812					1261246	0.261264	108
651.71					2165220	0.260077	109
866.14					564796	0.255904	110
316.879					1513105	0.228645	111
137.022					6347388	0.216958	112
957.137					658972	0.204039	113
920.11					645002	0.158062	114
1175.47					1648547	0.150075	115
344.868					6081290	0.147969	116
552.515					2664314	0.147248	117
609.217					1622420	0.14243	118
157.085					7592545	0.123356	119
311.168	Undecylbenzenesulphonic acid	C17H28O3S	[M-H]-	-0.321369	21640341	0.109272	120
234.923					1420529	0.0955871	121
692.172					733307	0.0928876	122
678.168					979828	0.0741916	123
148.046					821768	0.0639148	124
487.524					2787757	0.0517483	125
702.193					511348	0.0508664	126
682.202					1703686	0.0503699	127
880.144	CoA 5:1;O2	C26H42N7O19P3S	[M-H]-	4.54471	405106	0.0449989	128
418.837					944516	0.0260954	129

## Sheet: Segment 4
m/z	Identification	Molecular Formula	Adduct	Mass Accuracy (ppm)	Total Abundance	Tstatistic (Contribution to Segment)	Tstatistic Rank
93.0267					5745403	6.58884	31
125.092					1145877	3.59631	40
171.138	FA 10:0	C10H20O2	[M-H]-	-8.76488	7018836	17.876	23
185.154	FA 11:0	C11H22O2	[M-H]-	-4.86082	2738047	25.6779	15
187.097	1,9-Nonanedioic acid	C9H16O4	[M-H]-	-1.60344	4312736	7.59137	30
199.17	FA 12:0	C12H24O2	[M-H]-	-3.51459	11276369	44.5975	10
202.109					1776933	3.08343	41
209.077					1367680	0.880302	45
213.185	FA 13:0	C13H26O2	[M-H]-	-2.34538	9370998	28.9029	14
227.201	FA 14:0	C14H28O2	[M-H]-	-1.76056	118143653	57.3253	4
248.08					4167073	56.1347	5
250.145					2197346	1.92922	43
253.217	FA 16:1	C16H30O2	[M-H]-	-1.97459	5572004	4.51588	38
255.232	FA 16:0	C16H32O2	[M-H]-	-2.3508	276805785	69.491	2
256.235					49692015	65.4744	3
265.148					7592636	53.9128	7
269.248	FA 17:0	C17H34O2	[M-H]-	-1.85702	24954647	6.3678	32
271.227	FA 16:0;O	C16H32O3	[M-H]-	-1.84347	3657088	46.8871	9
279.233	FA 18:2	C18H32O2	[M-H]-	-1.79062	75565538	20.3386	21
283.263	FA 18:0	C18H36O2	[M-H]-	-3.17725	106570894	71.581	1
287.223	FA 16:0;O2	C16H32O4	[M-H]-	-0.348162	6808150	22.0142	19
297.28	FA 19:0	C19H38O2	[M-H]-	< 0.1 ppm	12466928	16.3435	25
311.168	Undecylbenzenesulphonic acid	C17H28O3S	[M-H]-	-0.321369	21640341	34.6556	12
325.184	Dodecylbenzenesulfonic Acid	C18H30O3S	[M-H]-	-1.23007	25994265	5.45012	34
326.187					5832422	4.9492	37
339.199					9368987	22.3263	18
421.224					4738719	51.774	8
593.127					4492421	55.5105	6
686.473	PE 32:2	C37H70NO8P	[M-H]-	-5.09852	1446857	20.0011	22
693.467	PG 30:0	C36H71O10P	[M-H]-	-5.33551	1823423	7.59262	29
694.469					1000000	3.67009	39
700.484	PE 33:2	C38H72NO8P	[M-H]-	-11.9917	1083637	0.000148935	46
707.482	PG 31:0	C37H73O10P	[M-H]-	-7.06732	1530297	2.18096	42
713.473	3,4-Dehydrorhodopin glucoside	C46H66O6	[M-H]-	-7.56861	4681421	33.6258	13
715.472	PG O-30:0	C36H73O9P	[M+Cl]-	4.47257	3982475	22.3397	17
719.48	PG 32:1	C38H73O10P	[M-H]-	-9.86824	2489791	15.5789	26
721.497	PG 32:0	C38H75O10P	[M-H]-	-7.20723	2146511	1.90607	44
731.484	PG 33:2	C39H73O10P	[M-H]-	-3.41771	2147798	4.98725	36
733.497	PG 33:1	C39H75O10P	[M-H]-	-6.95299	1741843	10.0329	28
734.496	PE O-34:3	C39H74NO7P	[M+Cl]-	8.03272	973404	5.01478	35
735.511	PG 33:0	C39H77O10P	[M-H]-	-9.38123	1332981	6.20315	33
745.498	PG 34:2	C40H75O10P	[M-H]-	-5.63382	4166670	21.5649	20
746.502	HexCer 34:3;O3	C40H73NO9	[M+Cl]-	5.7602	1801630	17.3086	24
785.169					2258765	35.3317	11
786.166					1110206	23.8396	16
797.437					589696	12.6098	27

## Sheet: Segment 5
m/z	Identification	Molecular Formula	Adduct	Mass Accuracy (ppm)	Total Abundance	Tstatistic (Contribution to Segment)	Tstatistic Rank
93.0267					5745403	11.9523	22
117.05	Trimethylthiourea	C4H10N2S	[M-H]-	4.27169	3646948	3.4605	35
143.105					2221900	0.238333	47
171.138	FA 10:0	C10H20O2	[M-H]-	-8.76488	7018836	9.53095	26
185.154	FA 11:0	C11H22O2	[M-H]-	-4.86082	2738047	7.78917	28
193.159					604828	0.442835	46
199.17	FA 12:0	C12H24O2	[M-H]-	-3.51459	11276369	11.3685	23
213.185	FA 13:0	C13H26O2	[M-H]-	-2.34538	9370998	2.69595	39
227.201	FA 14:0	C14H28O2	[M-H]-	-1.76056	118143653	7.99873	27
248.08					4167073	18.268	16
250.145					2197346	2.83782	36
253.217	FA 16:1	C16H30O2	[M-H]-	-1.97459	5572004	2.77149	38
255.232	FA 16:0	C16H32O2	[M-H]-	-2.3508	276805785	17.3513	19
256.235					49692015	17.5736	17
265.148					7592636	22.2646	14
271.227	FA 16:0;O	C16H32O3	[M-H]-	-1.84347	3657088	10.304	24
279.233	FA 18:2	C18H32O2	[M-H]-	-1.79062	75565538	17.389	18
283.263	FA 18:0	C18H36O2	[M-H]-	-3.17725	106570894	28.9862	11
301.217	FA 20:5	C20H30O2	[M-H]-	-0.331987	5634437	6.88492	30
311.168	Undecylbenzenesulphonic acid	C17H28O3S	[M-H]-	-0.321369	21640341	20.069	15
325.184	Dodecylbenzenesulfonic Acid	C18H30O3S	[M-H]-	-1.23007	25994265	1.43103	44
326.187					5832422	2.32242	41
339.199					9368987	10.0713	25
421.224					4738719	31.8625	10
434.854					4593958	0.878298	45
593.127					4492421	3.67123	34
666.473					784015	1.68481	42
679.455	PG 29:0	C35H69O10P	[M-H]-	-0.019133	1574058	46.5858	7
686.473	PE 32:2	C37H70NO8P	[M-H]-	-5.09852	1446857	55.7414	4
689.482	PG O-31:2	C37H71O9P	[M-H]-	8.26708	882366	2.82962	37
693.467	PG 30:0	C36H71O10P	[M-H]-	-5.33551	1823423	44.3859	8
694.469					1000000	23.6022	13
700.484	PE 33:2	C38H72NO8P	[M-H]-	-11.9917	1083637	15.3688	20
707.482	PG 31:0	C37H73O10P	[M-H]-	-7.06732	1530297	40.934	9
713.473	3,4-Dehydrorhodopin glucoside	C46H66O6	[M-H]-	-7.56861	4681421	5.19114	33
715.472	PG O-30:0	C36H73O9P	[M+Cl]-	4.47257	3982475	74.043	2
719.48	PG 32:1	C38H73O10P	[M-H]-	-9.86824	2489791	48.8133	5
721.497	PG 32:0	C38H75O10P	[M-H]-	-7.20723	2146511	5.43966	32
731.484	PG 33:2	C39H73O10P	[M-H]-	-3.41771	2147798	47.4865	6
733.497	PG 33:1	C39H75O10P	[M-H]-	-6.95299	1741843	12.8755	21
734.496	PE O-34:3	C39H74NO7P	[M+Cl]-	8.03272	973404	7.42373	29
735.511	PG 33:0	C39H77O10P	[M-H]-	-9.38123	1332981	1.65452	43
745.498	PG 34:2	C40H75O10P	[M-H]-	-5.63382	4166670	75.8711	1
746.502	HexCer 34:3;O3	C40H73NO9	[M+Cl]-	5.7602	1801630	65.0426	3
785.169					2258765	6.48819	31
786.166					1110206	2.58601	40
797.437					589696	28.1608	12

## Sheet: Segment 6
m/z	Identification	Molecular Formula	Adduct	Mass Accuracy (ppm)	Total Abundance	Tstatistic (Contribution to Segment)	Tstatistic Rank
125.092					1145877	10.0015	21
185.154	FA 11:0	C11H22O2	[M-H]-	-4.86082	2738047	8.20914	22
187.097	1,9-Nonanedioic acid	C9H16O4	[M-H]-	-1.60344	4312736	25.8965	14
199.17	FA 12:0	C12H24O2	[M-H]-	-3.51459	11276369	25.2036	15
202.109					1776933	2.56643	28
209.077					1367680	1.2508	31
213.185	FA 13:0	C13H26O2	[M-H]-	-2.34538	9370998	13.472	19
227.201	FA 14:0	C14H28O2	[M-H]-	-1.76056	118143653	100.583	1
248.08					4167073	51.43	7
253.217	FA 16:1	C16H30O2	[M-H]-	-1.97459	5572004	10.5075	20
255.232	FA 16:0	C16H32O2	[M-H]-	-2.3508	276805785	95.8537	2
256.235					49692015	95.7514	3
265.148					7592636	30.8967	13
269.248	FA 17:0	C17H34O2	[M-H]-	-1.85702	24954647	4.17092	26
271.227	FA 16:0;O	C16H32O3	[M-H]-	-1.84347	3657088	50.9295	8
279.233	FA 18:2	C18H32O2	[M-H]-	-1.79062	75565538	42.4341	9
283.263	FA 18:0	C18H36O2	[M-H]-	-3.17725	106570894	86.4503	4
287.223	FA 16:0;O2	C16H32O4	[M-H]-	-0.348162	6808150	16.3932	17
297.28	FA 19:0	C19H38O2	[M-H]-	< 0.1 ppm	12466928	5.53688	24
311.168	Undecylbenzenesulphonic acid	C17H28O3S	[M-H]-	-0.321369	21640341	32.6465	11
325.184	Dodecylbenzenesulfonic Acid	C18H30O3S	[M-H]-	-1.23007	25994265	4.38679	25
326.187					5832422	5.65689	23
339.199					9368987	20.8077	16
421.224					4738719	40.4784	10
593.127					4492421	74.8817	5
686.473	PE 32:2	C37H70NO8P	[M-H]-	-5.09852	1446857	0.186966	36
713.473	3,4-Dehydrorhodopin glucoside	C46H66O6	[M-H]-	-7.56861	4681421	15.4543	18
715.472	PG O-30:0	C36H73O9P	[M+Cl]-	4.47257	3982475	2.4927	29
719.48	PG 32:1	C38H73O10P	[M-H]-	-9.86824	2489791	1.09657	32
733.497	PG 33:1	C39H75O10P	[M-H]-	-6.95299	1741843	2.82136	27
734.496	PE O-34:3	C39H74NO7P	[M+Cl]-	8.03272	973404	1.3195	30
745.498	PG 34:2	C40H75O10P	[M-H]-	-5.63382	4166670	0.251398	35
746.502	HexCer 34:3;O3	C40H73NO9	[M+Cl]-	5.7602	1801630	0.673287	33
785.169					2258765	55.0614	6
786.166					1110206	31.9471	12
797.437					589696	0.541461	34

## Sheet: Segment 7
m/z	Identification	Molecular Formula	Adduct	Mass Accuracy (ppm)	Total Abundance	Tstatistic (Contribution to Segment)	Tstatistic Rank
85.1191					819292	4.66135	42
87.0867					922418	0.434015	54
88.1128					900761	7.9883	33
89.0876					2520188	9.88539	27
96.9609	Sulfate	H2O4S	[M-H]-	8.25075	2442692	4.67922	41
102.899					1589053	8.74892	30
103.165					865851	9.08378	29
105.159					684356	5.19248	39
113.16					822284	11.4058	25
114.043					859014	9.80285	28
115.049					781392	0.571294	52
118.177					671563	0.0847957	56
127.045					1296736	11.4894	24
128.176					5306264	8.05408	32
131.069					5351681	7.45396	35
132.164					2920304	32.6572	17
134.189					1713676	39.052	14
135.165					3743631	3.80072	45
145.094					5749155	23.396	19
146.043					9384029	20.499	23
148.046					821768	5.96343	37
159.075					1734401	21.2915	21
160.06					1084589	10.7282	26
161.091					639974	0.777313	49
164.07					4204419	38.3697	15
168.144					3306554	8.43217	31
171.138	FA 10:0	C10H20O2	[M-H]-	-8.76488	7018836	7.52509	34
181.071	Sugar Alcohol	C6H14O6	[M-H20-H]-	-2.76134	1959257	5.67276	38
185.154	FA 11:0	C11H22O2	[M-H]-	-4.86082	2738047	6.34914	36
193.159					604828	0.644885	50
196.072					3628134	30.8108	18
199.17	FA 12:0	C12H24O2	[M-H]-	-3.51459	11276369	39.414	13
202.109					1776933	3.2011	46
213.185	FA 13:0	C13H26O2	[M-H]-	-2.34538	9370998	47.6189	12
241.217	FA 15:0	C15H30O2	[M-H]-	0.414564	100061284	101.548	1
242.221					16757744	98.1183	2
269.248	FA 17:0	C17H34O2	[M-H]-	-1.85702	24954647	71.8947	3
270.252					4845956	59.5989	6
271.227	FA 16:0;O	C16H32O3	[M-H]-	-1.84347	3657088	2.56976	47
279.233	FA 18:2	C18H32O2	[M-H]-	-1.79062	75565538	64.1875	5
287.223	FA 16:0;O2	C16H32O4	[M-H]-	-0.348162	6808150	50.6095	11
297.28	FA 19:0	C19H38O2	[M-H]-	< 0.1 ppm	12466928	64.8962	4
307.263	FA 20:2	C20H35O2	[M-H]-	-1.95272	2543201	54.7625	8
421.224					4738719	4.37081	43
437.276					3914396	53.0603	10
528.282	LysoPC 16:1	C24H48NO7P	[M+Cl]-	-7.761	2150776	53.6565	9
554.262					202748494	4.87753	40
556.268					13854143	0.0615359	57
576.244					67479800	0.610114	51
669.399					3057324	58.3068	7
702.193					511348	0.181951	55
713.473	3,4-Dehydrorhodopin glucoside	C46H66O6	[M-H]-	-7.56861	4681421	4.29147	44
721.497	PG 32:0	C38H75O10P	[M-H]-	-7.20723	2146511	22.0204	20
735.511	PG 33:0	C39H77O10P	[M-H]-	-9.38123	1332981	20.5472	22
763.46	PG 36:7	C42H69O10P	[M-H]-	5.37029	1361451	37.0694	16
854.125					812677	0.471601	53
891.451					409584	1.55696	48
